# Supplementary material for: RELA Ablation Contributes to Progression of Hepatocellular Carcinoma with TP53R249S Mutation and is a Potential Therapeutic Target
Source: Adv Sci (Weinh). 2025 Sep 8;12(48):e00335. doi: 10.1002/advs.202500335 (PMC12752641; doi:10.1002/advs.202500335)
Supplement: Supplementary file 2 — Supporting Data [file ADVS-12-e00335-s002.xlsx]

## Sheet: Sheet1
st_gene_id	gene_id	gene_symbol	fpkm_sgCtrl1	fpkm_sgCtrl2	fpkm_sgCtrl3	fpkm_sgRELA1	fpkm_sgRELA2	fpkm_sgRELA3
G9606_21269	283297	OR10A4	0	0	0	0	0	0
G9606_22577	163786	SASS6	13.21	11.93	12.59	12.56	12.29	14.07
G9606_2494	9166	EBAG9	11.5	10.29	11.99	10.02	10.79	12.19
G9606_21407	284391	ZNF844	0.56	0.64	0.71	0.75	0.62	0.77
G9606_9574	83539	CHST9	0	0.01	0	0	0.02	0.22
G9606_33410	79666	PLEKHF2	5.85	5.2	5.83	5.81	5.71	5.88
G9606_16116	6650	CAPN15	21.39	27.42	24.3	29.03	32.01	26.46
G9606_30025	9884	LRRC37A	0.68	0.61	0.37	0.57	0.37	0.48
G9606_6003	22911	WDR47	6.43	6.28	6.68	6.13	6.39	6.64
G9606_10993	120406	NXPE2	0.03	0.04	0.03	0.05	0	0.05
G9606_8131	9329	GTF3C4	10	10.19	10.73	11.12	10.46	11.37
G9606_10534	19	ABCA1	3.32	3.26	3.35	3.55	3.38	3.7
G9606_5824	81578	COL21A1	0.03	0.03	0	0	0	0
G9606_5367	2110	ETFDH	9.24	8.84	9.62	8.82	8.7	9.62
G9606_35957	729759	OR4F29	0	0	0	0	0.01	0
G9606_18165	29924	EPN1	40.54	54.64	46.53	58.71	57.16	50.63
G9606_16587	26251	KCNG2	0.07	0.1	0.09	0.09	0.14	0.15
G9606_17712	1138	CHRNA5	7.92	7.5	8.56	7.39	6.84	7.66
G9606_32128	2239	GPC4	0	0.01	0	0	0	0
G9606_35751	112267968	LOC112267968	0.01	0	0	0	0	0
G9606_2302	54504	CPVL	35.4	33.37	38.86	31.02	29.41	28.36
G9606_2844	114883	OSBPL9	96.45	93.03	100.95	96.37	91.6	101.16
G9606_29697	6324	SCN1B	0.35	0.28	0.14	0.41	0.44	0.63
G9606_13891	10743	RAI1	8.45	10.78	9.73	11.97	13.33	10.65
G9606_11282	57414	RHBDD2	32.88	40.32	33.13	47.16	43.29	42.06
G9606_7157	254102	EHBP1L1	2.46	2.31	2.6	2.55	2.95	2.57
G9606_3365	347404	LANCL3	0.02	0	0.02	0.01	0.01	0.01
G9606_20752	949	SCARB1	127.06	157.31	142.04	163.59	161.53	142.67
G9606_5658	196993	CT62	0	0	0	0	0	0
G9606_7843	2533	FYB1	0	0	0	0	0	0
G9606_12193	2752	GLUL	3.76	3.37	4.44	14.44	14.24	15.13
G9606_15538	150379	PNPLA5	0	0	0	0	0	0
G9606_13620	89846	FGD3	0.24	0.28	0.31	0.36	0.35	0.26
G9606_15950	254042	METAP1D	0.79	0.61	0.58	0.82	0.92	0.73
G9606_19617	144717	PHETA1	1.37	1.71	1.62	2	1.71	1.94
G9606_22754	6392	SDHD	93.92	91.37	91.6	96.48	84.69	98.46
G9606_32526	3488	IGFBP5	0	0	0.01	0	0.01	0
G9606_11567	80067	DCAF17	2.05	2.54	2.22	2.71	2.4	2.39
G9606_19990	4277	MICB	25.68	25.46	24.51	18	21.19	20.74
G9606_24640	200350	FOXD4L1	0	0	0	0	0	0
G9606_30686	400120	SERTM1	0	0	0	0	0	0
G9606_12232	117854	TRIM6	4.06	3.83	4.55	6.74	6.82	7.44
G9606_13467	22863	ATG14	6.51	5.64	6.72	6.49	6.54	7.36
G9606_15745	90665	TBL1Y	0.03	0	0	0	0	0
G9606_16803	55295	KLHL26	0.09	0.09	0.13	0.18	0.26	0.25
G9606_14572	6382	SDC1	28.98	30.02	29.75	40.08	40.9	37.1
G9606_275	90826	PRMT9	5.76	5.02	5.74	5.53	5.27	6.4
G9606_19721	100529215	ZNF559-ZNF177	0	0	0	0	0.14	0
G9606_14486	143879	KBTBD3	0.8	0.67	0.65	0.62	0.76	0.62
G9606_24096	55850	USE1	20.47	23.03	19.97	22.82	21.54	20.66
G9606_14515	27136	MORC1	0	0	0	0	0	0
G9606_7534	3316	HSPB2	0.22	0.11	0.22	0.44	0.34	0.11
G9606_19396	2784	GNB3	2.78	2.39	2.91	2.74	3.51	3.13
G9606_10301	221184	CPNE2	12.3	12.76	12.37	11.86	14.02	13.04
G9606_17659	51312	SLC25A37	25.83	26.33	26.99	27.32	28.14	27.13
G9606_18240	29991	OBP2A	0	0	0	0	0	0
G9606_19261	4642	MYO1D	15.99	16.45	15.89	13.45	13.02	12.5
G9606_5588	79705	LRRK1	2.8	3.14	3.25	2.5	3.13	2.92
G9606_11880	85025	TMEM60	15.17	14.01	16.4	15.71	15.76	15.69
G9606_35564	7102	TSPAN7	0	0	0	0.04	0.09	0.04
G9606_20761	8508	NIPSNAP1	110.7	108.89	108.44	101.68	105.95	104.75
G9606_542	79882	ZC3H14	33.98	32.62	34.9	34.44	33.89	34.22
G9606_20973	391322	LOC391322	2.95	1.69	2.76	0.56	1.34	2.16
G9606_9063	107983988	SPEM3	0	0	0	0	0	0
G9606_12489	131873	COL6A6	0.01	0	0.01	0	0	0
G9606_17648	6118	RPA2	43.91	43.01	39.17	39.38	40.92	38.29
G9606_26483	2874	GPS2	75.84	84.9	83.5	90.39	96.19	89.64
G9606_17118	6307	MSMO1	18.21	20.02	19.95	17.22	15.76	18.21
G9606_25175	10093	ARPC4	47.43	52.05	52.49	55.08	57.01	52.44
G9606_18971	3454	IFNAR1	13.62	13.77	15.27	11.22	10.46	11.7
G9606_18384	79031	PDCL3	52.63	44.1	47.11	43.56	47.65	50.87
G9606_12235	51004	COQ6	10.99	9.53	9.57	11.19	8.94	9.85
G9606_14021	220001	VWCE	0.07	0.07	0.11	0	0.08	0.04
G9606_5740	3652	IPP	2.95	2.79	2.37	2.31	2.82	2.77
G9606_28797	53828	FXYD4	0	0	0	0	0	0
G9606_4094	994	CDC25B	38.05	42.44	40.68	44.21	43.98	41.57
G9606_21518	112268271	LOC112268271	0.86	1.05	0.79	0.99	1.1	0.78
G9606_7539	25913	POT1	4.36	3.55	4.25	3.51	3.42	4.27
G9606_22338	5546	PRCC	59.78	68.53	61.94	72.86	71.5	66.47
G9606_103	55809	TRERF1	3.02	3.66	3.49	4.49	4.76	4.17
G9606_3362	54956	PARP16	4.87	4.86	4.73	5.56	5.48	5.89
G9606_3506	64788	LMF1	0.71	0.78	0.68	1.13	1.27	0.74
G9606_804	56886	UGGT1	10.47	10.3	10.38	10.33	9.85	10.71
G9606_23844	56893	UBQLN4	43.22	48.2	46.09	45.74	48.09	43.97
G9606_768	10863	ADAM28	0	0.03	0	0	0	0
G9606_20347	100132396	ZNF705B	0	0.07	0	0	0	0.07
G9606_6824	8417	STX7	23.11	21.77	25.94	21.38	20.4	20.07
G9606_20902	375607	NAT16	0.02	0.05	0	0.02	0.03	0
G9606_10158	23062	GGA2	27.13	28.09	27.62	32.09	31.81	31.76
G9606_5482	3485	IGFBP2	0.08	0	0	0.32	0.06	0.08
G9606_13071	6502	SKP2	44.08	43.9	40.38	44.54	39.62	43.25
G9606_8518	79178	THTPA	6.6	5.3	6	4.97	6.1	6.27
G9606_23817	442179	OR1F12	0	0	0	0	0.09	0.09
G9606_17009	22794	CASC3	27.98	28.95	29.02	29.06	30.9	30.81
G9606_21258	794	CALB2	0.27	0.27	0.17	0.69	0.95	1.09
G9606_11917	6002	RGS12	0.23	0.39	0.4	0.44	0.66	0.46
G9606_18110	1212	CLTB	48.32	50.75	48.7	49.26	53.63	42.3
G9606_7212	256356	GK5	3.87	3.43	3.47	3.08	2.87	3.36
G9606_6817	5600	MAPK11	0.29	0.5	0.33	0.5	0.3	0.39
G9606_23162	7071	KLF10	10.64	9.48	9.35	8.64	9.39	8.14
G9606_4259	375748	ERCC6L2	2.92	2.77	3.12	2.63	2.46	2.8
G9606_6891	9328	GTF3C5	48.55	56.81	50.9	59.75	57.79	51.96
G9606_24779	81554	RCC1L	25.57	28.24	25.55	29.14	30.65	27.97
G9606_7983	80755	AARSD1	47.64	46.24	45.97	47.46	49.32	44.38
G9606_35612	4353	MPO	0.02	0	0	0	0	0
G9606_21420	2101	ESRRA	29.05	29.99	28.96	31.2	33.59	27.84
G9606_10742	84240	ZCCHC9	35.15	32.99	35.97	32.75	32.53	31.05
G9606_7309	9205	ZMYM5	4.84	4.1	6.68	4.84	5.66	6.01
G9606_2247	7597	ZBTB25	8.3	7.95	7.54	7.21	6.82	7.63
G9606_10137	54586	EQTN	0	0	0	0	0	0
G9606_18597	144448	TSPAN19	0.2	0.16	0	0.09	0.11	0.09
G9606_5562	171019	ADAMTS19	0.11	0.1	0.25	0.13	0.24	0.2
G9606_18795	2975	GTF3C1	31.92	36.85	36.19	37.4	39.57	35.4
G9606_27657	50	ACO2	43.13	45.65	45.17	49.3	48.45	47.35
G9606_6060	8729	GBF1	13.15	13.78	12.64	15	15.32	13.82
G9606_11878	85414	SLC45A3	10.08	10.24	10.11	9.78	9.77	9.49
G9606_8266	2938	GSTA1	0	0	0	0	0	0
G9606_13121	11329	STK38	11.86	11.47	12.05	13.08	13.07	13.31
G9606_19398	389541	LAMTOR4	121.66	112.12	130.2	117.96	110.36	109.1
G9606_20745	8600	TNFSF11	0.07	0	0.04	0	0	0
G9606_6031	121536	AEBP2	11.64	10.16	11.54	10.57	10.87	11.36
G9606_13745	101928212	LOC101928212	0.08	0.04	0.13	0.04	0	0
G9606_88	987	LRBA	15.23	15.06	15.51	15.34	15.47	17.29
G9606_3933	84324	SARNP	86.71	71.81	76.56	81.21	71	73.98
G9606_1844	10890	RAB10	35.26	31.58	36.4	33.23	32.44	37.37
G9606_28461	1146	CHRNG	0	0	0	0	0	0
G9606_10819	1118	CHIT1	0.03	0.03	0	0.03	0	0.03
G9606_34385	116236	ABHD15	4.14	4.56	4.21	5.5	4.82	5.3
G9606_27737	90580	TIMM29	14.77	13.86	11.66	16	14.02	13.25
G9606_1193	10019	SH2B3	13.14	14.96	14.91	8.54	8.92	9.36
G9606_35829	201161	CENPV	7.65	8.99	8.31	10.66	8.99	7.76
G9606_30431	107985149	LOC107985149	0	0.11	0	0.08	0	0
G9606_24653	6271	S100A1	77.92	95.05	85.76	89.54	82.57	81.85
G9606_12538	90139	TSPAN18	0.21	0.25	0.17	0.09	0.13	0.07
G9606_3553	57509	MTUS1	18.36	17.38	18.31	17.23	17.32	18.75
G9606_6472	26000	TBC1D10B	7.35	9.22	9.66	11.03	11.37	10.06
G9606_3658	56288	PARD3	25.79	27.08	24.53	23.87	24.45	25.88
G9606_27182	84549	MAK16	33.69	29.72	33.21	28.85	26.22	30.23
G9606_11896	83877	TM2D2	11.32	8.64	9.39	10.29	10.05	11.44
G9606_25688	6751	SSTR1	0	0	0	0	0	0.02
G9606_10240	340205	TREML1	0	0	0	0	0	0
G9606_13585	54753	ZNF853	0.04	0.11	0.05	0.04	0.02	0.13
G9606_2178	56270	WDR45B	56.44	56.89	55.92	53.41	54.53	53.05
G9606_7095	6648	SOD2	218.85	214.11	210.1	54.54	54.85	51.52
G9606_30757	3109	HLA-DMB	0.58	0.53	1.07	0.47	0.24	0.42
G9606_34085	4499	MT1M	0	0	0	0	0	0
G9606_2893	5188	GATB	31.42	28.88	29.99	33.39	31.14	33.63
G9606_15491	64397	ZNF106	8.64	8.29	9.1	8.75	8.37	9
G9606_19703	53981	CPSF2	9.59	9.29	9.92	9.38	8.34	9.55
G9606_13606	26009	ZZZ3	14.41	12.81	14.04	13.48	12.5	14.3
G9606_14635	60313	GPBP1L1	42.71	41.73	43.03	41.84	41.41	44.18
G9606_28028	79929	MAP6D1	3.72	3.9	3.18	4.83	4.78	4.91
G9606_6154	158248	TTC16	0.04	0.08	0.03	0.06	0.03	0
G9606_31547	4860	PNP	169.88	166.32	162.9	171.25	168.04	161.26
G9606_17070	5310	PKD1	14.82	17.76	18.11	17.33	22.22	17.13
G9606_15658	51634	RBMX2	21.89	20.13	23.3	22.07	21.38	21.97
G9606_15	90522	YIF1B	52	59.9	53.19	49.12	54.53	48.65
G9606_13290	10342	TFG	88.97	94.19	92.6	94.04	89.72	93.87
G9606_33788	5920	PLAAT4	1.02	0.9	1.57	0.78	0.66	0.53
G9606_14554	51233	DRICH1	0	0	0	0	0	0.09
G9606_1257	54532	USP53	7.12	6.68	6.66	5.18	5.91	6.16
G9606_7897	25828	TXN2	104.64	102.35	96.67	97.63	96.64	90.67
G9606_10236	51433	ANAPC5	111.89	103.54	103.04	111.04	114.51	112.26
G9606_23957	105369189	LOC105369189	0	0	0	0	0	0
G9606_1870	2686	GGT7	4.39	4	3.88	4.3	4.56	3.81
G9606_21163	55113	XKR8	5.84	6.09	5.16	7.59	7.87	7.72
G9606_11006	84869	CBR4	13.35	12.1	12.26	10.42	9.33	12.81
G9606_16525	27244	SESN1	5.07	4.7	5.21	5.19	5.47	5.7
G9606_1806	140032	RPS4Y2	4.33	4.36	3.42	3.61	3.69	3.9
G9606_1048	130540	FLACC1	0.13	0.06	0.06	0.06	0.04	0
G9606_34108	9119	KRT75	0	0	0	0	0	0
G9606_24429	94107	TMEM203	29.2	29.78	28.57	32.5	29.49	31.82
G9606_426	51112	TRAPPC12	21	26.01	22.02	24.97	24.93	22.17
G9606_16721	4481	MSR1	0.95	0.48	0.7	0.92	0.72	0.6
G9606_18732	140809	SRXN1	26.71	27.05	28.78	29.88	29.29	28.6
G9606_20430	81606	LBH	0.05	0.09	0.1	0.14	0.1	0.12
G9606_25613	131474	CHCHD4	48.57	48.44	49.55	47.95	44.89	48.67
G9606_11934	22933	SIRT2	19.55	20.47	20.7	19.82	20.58	20.86
G9606_10185	7436	VLDLR	3.11	2.72	2.63	2.1	2.3	2.4
G9606_18721	7565	ZNF17	2	1.82	2.51	1.76	2.07	2.35
G9606_10659	3995	FADS3	42.46	46.34	45.87	51.34	52.95	47.4
G9606_8582	9322	TRIP10	74.53	76.46	77.68	79.52	80.72	76.33
G9606_3443	50618	ITSN2	9	8.74	8.61	7.4	6.74	6.99
G9606_25214	132299	OCIAD2	146.12	142.18	142.41	129.36	134.31	125.02
G9606_18422	54520	CCDC93	6.19	5.65	5.87	5.3	5.16	5.86
G9606_5096	23185	LARP4B	17.59	18.55	19.12	18.97	18.52	17.56
G9606_25239	55100	WDR70	17.63	17.57	19.44	19.46	18.07	21.01
G9606_626	51741	WWOX	5.59	5.65	6.49	7.42	5.05	5.59
G9606_19444	4609	MYC	1816.93	2085.45	2044.73	2180.15	2431.88	2144.5
G9606_17486	53349	ZFYVE1	4.14	4.06	3.73	4.73	4.72	4.34
G9606_4004	7629	ZNF76	12.57	13.48	13.47	15.6	15.39	14.64
G9606_13125	23509	POFUT1	21.65	20.18	21.44	21.2	21.25	21.52
G9606_12646	146183	OTOA	0	0	0.03	0	0.03	0
G9606_480	3636	INPPL1	19.59	23.43	20.36	22.79	25.16	21.92
G9606_20988	56103	PCDHGB2	0	0.03	0	0	0.03	0
G9606_11314	4013	VWA5A	1.58	1.69	2.06	2.07	2.79	2.69
G9606_6882	134147	CMBL	17.11	18.06	17.63	17.12	16.06	17.53
G9606_30919	135935	NOBOX	0	0	0	0	0.03	0
G9606_30725	182	JAG1	2.53	2.27	2.27	1.92	1.85	1.7
G9606_15598	25924	MYRIP	0.01	0	0	0	0	0
G9606_2192	152007	GLIPR2	11.06	10.71	10.77	12.77	11.87	12.85
G9606_26619	100507050	TPBGL	0.02	0.02	0	0	0	0
G9606_11950	3059	HCLS1	0	0	0	0	0	0
G9606_12292	3428	IFI16	0.48	0.39	0.6	0.21	0.21	0.05
G9606_11001	11133	KPTN	7.28	8.9	7.7	8.58	8.59	7.28
G9606_30634	3005	H1-0	2.57	2.15	2.12	2.08	2.07	1.83
G9606_4175	90333	ZNF468	1.44	1.56	1.63	1.85	1.3	1.61
G9606_15147	26175	TMEM251	4.88	4.49	4.64	4.11	3.59	4.31
G9606_18676	20	ABCA2	0.07	0.04	0.09	0.1	0.18	0.11
G9606_7824	84056	KATNAL1	2.09	2.07	1.99	2.17	2.1	2.31
G9606_25614	3608	ILF2	294.28	285.75	281.32	293.94	269.65	286.22
G9606_26739	57418	WDR18	115.26	123.72	113.81	134.07	122.64	110.07
G9606_9501	198437	LKAAEAR1	0	0	0.12	0	0	0
G9606_15383	5324	PLAG1	1.15	1.33	1.37	1.25	1.33	1.47
G9606_3109	5313	PKLR	0	0	0	0	0	0.04
G9606_12003	80818	ZNF436	3.61	3.23	3.79	4.26	3.57	4.02
G9606_6034	9874	TLK1	5.29	5.39	5.45	5.61	5.14	6.41
G9606_10037	284565	NBPF15	12.51	12.42	12.03	11.59	11.61	11.75
G9606_21479	7454	WAS	0.04	0.12	0	0.2	0.09	0.08
G9606_36020	8347	H2BC4	1.28	1.96	2.62	2.01	2.04	2.02
G9606_12227	155185	AMZ1	0.18	0.06	0.07	0.06	0.05	0.05
G9606_7486	9722	NOS1AP	0	0	0	0.01	0	0.03
G9606_34604	100873985	MED14OS	0.79	0.7	0.81	0.8	0.82	0.41
G9606_4514	51155	JPT1	140.45	142.1	138.14	149.32	145.54	145.2
G9606_34819	107987042	LOC107987042	0	0	0	0	0	0
G9606_12564	7084	TK2	1.25	1.47	1.3	1.21	1.37	1.25
G9606_10479	3748	KCNC3	0	0	0	0.01	0	0
G9606_6937	146862	UNC45B	0	0	0	0	0	0
G9606_8286	3017	H2BC5	5.7	5.74	6.46	5.02	6.03	7.16
G9606_20488	8349	H2BC21	0.74	0.58	0.89	0.61	0.63	0.66
G9606_25290	729852	UMAD1	7.63	6.34	6.62	7.53	7.56	7.18
G9606_983	2729	GCLC	12.14	10.86	11.64	11.28	12.28	12.56
G9606_15009	79644	SRD5A3	7.34	7.3	7.46	6.78	6.26	7.46
G9606_18510	5929	RBBP5	6.9	6.67	6.78	7.01	7.12	7.24
G9606_18298	6695	SPOCK1	20.17	21.04	20.02	29.91	30.43	30.58
G9606_1927	7535	ZAP70	0.03	0.03	0.03	0.06	0.02	0.02
G9606_14884	285555	STPG2	0	0	0	0	0	0.04
G9606_22457	203100	HTRA4	0.11	0.07	0	0.07	0.15	0.11
G9606_16090	220002	CYB561A3	10.57	11.99	10.91	10.8	13.31	11.36
G9606_11310	84100	ARL6	2.96	2.93	2.93	2.34	2.73	2.96
G9606_10206	3690	ITGB3	2.45	2.51	2.66	2.96	2.99	2.74
G9606_2229	55129	ANO10	10.11	11.24	10.03	10.51	8.74	9.79
G9606_2067	79098	C1orf116	0.63	0.96	0.65	0.51	0.55	0.59
G9606_35143	284266	SIGLEC15	0.05	0.05	0.02	0.07	0.02	0
G9606_22228	388677	NOTCH2NLA	3.35	3.04	3.17	2.32	3.02	2.69
G9606_23585	55847	CISD1	28.61	25.54	30.44	27.59	26.73	27.56
G9606_13940	1337	COX6A1	1140.17	1157.11	1050.74	1173.3	1113.45	1075.71
G9606_4896	84455	EFCAB7	7.23	5.53	7.29	7.33	6.78	7.76
G9606_15086	139105	BEND2	0	0	0	0.03	0	0
G9606_33617	115361	GBP4	0.17	0.23	0.15	0.05	0.08	0.07
G9606_14189	55072	RNF31	13.14	15.41	13.89	15.39	15.93	14.01
G9606_24275	219654	ZCCHC24	2.96	3.31	2.9	3.98	4.14	3.63
G9606_15138	284309	ZNF776	1.83	1.38	1.44	1.78	1.48	1.54
G9606_21222	260436	FDCSP	0.25	0	0.26	0	0	0
G9606_20279	114787	GPRIN1	5.2	6.38	5.87	8.03	7.67	7.29
G9606_9546	84812	PLCD4	0.06	0.03	0	0	0.02	0.04
G9606_1210	10868	USP20	6.32	6.55	6	6.77	6.83	6.19
G9606_34049	6615	SNAI1	17.41	18.88	20.24	23.63	25.66	23.47
G9606_10272	26083	TBC1D29P	0.04	0	0	0	0	0
G9606_6786	54434	SSH1	9.84	11.03	9.6	9.65	10.08	9.72
G9606_26040	5133	PDCD1	0	0	0	0	0	0
G9606_25405	347088	ADGRD2	2.35	2.8	2.51	2.4	2.85	2.36
G9606_28256	9662	CEP135	3.49	3.32	3.19	3.24	2.99	3.33
G9606_22334	727936	GXYLT2	2.4	2.54	2.76	2.47	2.29	2.27
G9606_1834	4644	MYO5A	1.58	1.61	1.45	1.9	1.63	1.84
G9606_20911	54793	KCTD9	16.04	15.41	17.3	15.08	14.02	14.79
G9606_5382	5244	ABCB4	0.3	0.43	0.33	0.16	0.25	0.18
G9606_7288	440279	UNC13C	0	0	0	0	0	0
G9606_20740	256691	MAMDC2	0.35	0.34	0.18	0.25	0.26	0.45
G9606_24331	7318	UBA7	0.84	0.75	0.72	0.11	0.25	0.16
G9606_965	8987	STBD1	1.97	1.49	1.7	1.85	1.92	1.47
G9606_12431	25974	MMACHC	9.47	9.25	8.19	9.4	9.76	9.34
G9606_766	339287	MSL1	23.37	23.57	24.69	23.86	23.86	24.65
G9606_32430	84153	RNASEH2C	16.85	17.95	17.94	19.32	19	15.61
G9606_23313	4836	NMT1	56.03	59.26	57.34	60.72	62.13	58.24
G9606_13394	286205	SCAI	0.96	0.81	0.97	0.92	1.01	0.97
G9606_4948	9618	TRAF4	40.53	43.54	38.75	43.85	41.78	38.41
G9606_8728	51337	THEM6	7.46	8.23	9.15	9.62	10.23	9.31
G9606_1829	91419	ATP23	12.64	13.01	11.68	10.52	10.16	10.67
G9606_26248	6694	SPP2	0.13	0.03	0.01	0	0.03	0.03
G9606_5387	2744	GLS	36.23	33.9	37.92	37.79	35.16	40.12
G9606_1696	79801	SHCBP1	10.06	9.86	9.86	10.44	11.45	10.95
G9606_17910	1786	DNMT1	47.34	51.15	50.84	53.57	57.41	53.08
G9606_31209	51124	IER3IP1	17.37	15.73	16.02	15.99	15.35	17.58
G9606_21690	64976	MRPL40	61.65	53.76	57.32	55.08	60	54.12
G9606_7758	51614	ERGIC3	240.99	257.01	230.59	269.07	246.68	251.68
G9606_3988	51162	EGFL7	6.68	7	6.6	7.06	8.13	4.9
G9606_1481	5128	CDK17	6.18	5.06	5.95	5.38	5.16	6.02
G9606_32883	51012	PRELID3B	75.24	72.57	76.57	67.09	60.5	71.41
G9606_11642	22989	MYH15	0.16	0.18	0.17	0.05	0.1	0.09
G9606_33415	4728	NDUFS8	245.27	321.94	253.47	342.04	318.11	287.34
G9606_19182	57563	KLHL8	9.67	9.23	9.69	8.42	7.8	9.67
G9606_14881	51259	TMEM216	6.27	5.97	7.42	4.73	4.61	5.08
G9606_4652	5590	PRKCZ	1.76	1.93	1.86	2.57	2.62	1.5
G9606_3663	8940	TOP3B	25.24	27.01	27.78	27.35	28.88	26.96
G9606_22018	308	ANXA5	236	234.38	242.25	225.12	214	232.02
G9606_27617	6737	TRIM21	7.49	8.4	8.71	5.24	5.27	6.83
G9606_22674	54102	CLIC6	0.02	0.02	0.03	0	0.02	0.03
G9606_8561	51548	SIRT6	16.63	16.96	18	17.93	17.86	15.64
G9606_3796	85320	ABCC11	0.05	0.07	0.05	0.04	0.05	0.03
G9606_7590	8673	VAMP8	137.6	131.89	139.27	112.97	116.52	123.03
G9606_453	283726	SAXO2	0.74	0.95	0.81	0.42	0.22	0.77
G9606_22033	57232	ZNF630	0.11	0.39	0.34	0.36	0.28	0.06
G9606_9302	51421	AMOTL2	15.59	16.86	17.1	13.34	14.71	13.72
G9606_11239	90141	EFCAB11	1.84	1.63	2.2	1.75	1.6	2.02
G9606_16357	56339	METTL3	51.54	47.4	51.3	49.47	49.3	47.59
G9606_16168	55689	YEATS2	17.3	16.36	16.28	18.09	18.39	17.56
G9606_34579	113730	KLHDC7B	0.01	0	0	0	0	0.01
G9606_4325	51066	SSUH2	0.11	0.33	0.07	0.23	0.13	0.11
G9606_13204	23658	LSM5	24.85	20.67	23.25	20.97	20.03	21.12
G9606_8351	23244	PDS5A	33.77	31.29	33.92	33.81	32.96	35.67
G9606_3836	162494	RHBDL3	0.03	0	0	0.02	0.04	0.03
G9606_21991	107986531	LOC107986531	0.06	0	0.06	0.06	0	0
G9606_13017	388372	CCL4L1	0	0	0	0	0	0
G9606_15416	59	ACTA2	0.3	0.47	0.41	0.18	0.24	0.18
G9606_13876	644596	SMIM10L2B	0.02	0	0	0	0.03	0.03
G9606_17065	5627	PROS1	8.87	8.07	9.47	7.73	8.9	9.47
G9606_15792	100996746	SPDYE11	0.55	0.84	0.99	0.98	0.59	0.72
G9606_346	55003	PAK1IP1	44.5	41.85	48.07	38.12	33.79	44.63
G9606_19065	22904	SBNO2	32.96	40.72	38.44	33.94	38.38	29.53
G9606_3991	4105	MAGEA6	0	0	0	0	0	0
G9606_20119	200159	C1orf100	0.09	0.09	0.09	0.11	0.09	0.18
G9606_15179	388611	CD164L2	0.92	1.58	1.25	0.81	0.38	0.4
G9606_12877	55213	RCBTB1	5.72	5.18	5.47	4.97	5.5	5.92
G9606_2379	64210	MMS19	42.53	44.18	41.39	46.77	49.1	44.2
G9606_13251	10329	RXYLT1	26.18	25.18	25.71	24.17	24.78	24.65
G9606_15302	3696	ITGB8	0.24	0.16	0.21	0.22	0.15	0.2
G9606_20288	375387	NRROS	0.33	0.5	0.28	0.25	0.14	0.28
G9606_417	5868	RAB5A	22.99	20.35	19.97	18.61	19.5	20.21
G9606_13399	51182	HSPA14	39.22	33.76	36.06	36.8	34.45	40.58
G9606_101	1175	AP2S1	291.96	314.3	293.96	309.67	300.14	257.09
G9606_23900	649238	PNMA6E	0	0	0	0	0.02	0
G9606_16329	1621	DBH	0	0	0	0	0.03	0
G9606_12053	84283	TMEM79	1.87	1.97	1.33	1.53	1.64	2.08
G9606_3139	54726	OTUD4	15.48	16.04	15.97	14.56	14.25	16.06
G9606_22601	115948	CCDC151	0.25	0.17	0	0.12	0.21	0.08
G9606_3602	1180	CLCN1	0	0	0	0.04	0.04	0
G9606_12044	338692	ANKRD13D	14.14	17.26	15.86	16.54	17.48	16.55
G9606_5670	5918	RARRES1	0.53	0.72	0.22	0.44	0.61	0.21
G9606_33500	54913	RPP25	35.17	41.96	37.72	46.42	43.16	38.92
G9606_29004	283991	UBALD2	18.4	21.97	21.2	18.65	17.5	16.07
G9606_3012	515	ATP5PB	154.03	145	154.3	146.47	150.86	158.22
G9606_8679	65125	WNK1	17.89	18.46	18.31	17.18	16.24	17.85
G9606_8918	3394	IRF8	0	0	0	0.03	0	0
G9606_15464	56141	PCDHA7	0	0	0	0	0	0
G9606_13415	577	ADGRB3	0.12	0.12	0.06	0.1	0.07	0.08
G9606_32812	92483	LDHAL6B	0.09	0.04	0.09	0.04	0.09	0.13
G9606_10098	9912	ARHGAP44	1.58	1.94	1.67	2.04	1.97	2.1
G9606_68939	114118903	ARHGAP11A-SCG5	0.57	0.29	0	0.38	0	0.13
G9606_30019	64881	PCDH20	0	0.04	0.01	0.03	0.01	0.01
G9606_21204	84163	GTF2IRD2	1.32	0.45	1.26	0.78	1.1	1.52
G9606_7039	164118	TTC24	0	0	0.06	0	0.03	0.03
G9606_2344	83873	GPR61	0	0	0.03	0	0	0
G9606_13985	84775	ZNF607	2.57	2.43	2.82	2.65	2.62	2.35
G9606_14727	11072	DUSP14	41.33	40.36	40.41	41.61	43.15	43.05
G9606_11372	100507341	SMIM18	0	0.38	0.35	0	0.36	0
G9606_11637	79838	TMC5	0.69	0.77	0.68	1.06	0.93	0.88
G9606_15741	4695	NDUFA2	81.68	79.21	72.33	78.81	82.27	74.99
G9606_18903	1848	DUSP6	3.92	3.56	3.87	2.33	2.64	1.91
G9606_29270	63875	MRPL17	50.25	44.91	47.1	42.63	42.92	44.87
G9606_47	54558	SPATA6	0.09	0.33	0.35	0.19	0.16	0.2
G9606_23601	55654	TMEM127	4.87	5.49	5.38	6.78	6.23	6.77
G9606_12168	23043	TNIK	3.33	3.47	3.5	3.2	3.36	3.08
G9606_877	150082	LCA5L	0.54	0.26	0.56	0.38	0.36	0.25
G9606_1042	541578	EOLA2	13.35	14.22	13.18	13.5	13.15	12.33
G9606_7287	57826	RAP2C	7.01	6.6	7.24	6.02	5.79	7.4
G9606_15477	79872	CBLL1	7.29	7.21	7.65	7.16	6.59	7.58
G9606_15861	387357	THEMIS	0	0	0	0.02	0	0
G9606_3768	93664	CADPS2	1.62	1.41	1.64	1.19	1.37	1.48
G9606_1605	2335	FN1	359.1	390.34	387.11	329.9	334.36	313.07
G9606_18394	124454	EARS2	24.37	22.38	20.15	24.46	27.41	24.39
G9606_26903	1943	EFNA2	0	0	0.03	0.09	0.12	0.21
G9606_13028	8578	SCARF1	0.12	0.14	0.2	0	0.03	0.03
G9606_3778	3096	HIVEP1	1.46	1.37	1.54	1.08	1.19	1.02
G9606_21592	3329	HSPD1	396.57	352.08	374.98	395.17	384.4	423.91
G9606_24108	28960	DCPS	9.77	10.72	9.75	10.05	9.02	8.77
G9606_2560	60686	C14orf93	126.54	127.21	126.99	126.23	119.08	115.13
G9606_22159	4636	MYL5	7.95	7.88	6.85	7.09	7.68	7.52
G9606_1549	6827	SUPT4H1	70.39	65.44	64.35	71.15	73.99	72.04
G9606_17773	23409	SIRT4	4.44	5.51	5.52	4.08	3.09	3.63
G9606_4968	57539	WDR35	18.37	16.74	18.32	16.81	17.4	17.69
G9606_22485	4495	MT1G	4.65	2.6	3.9	3.62	2.73	2.7
G9606_18654	11097	NUP42	20.15	18.55	17.37	17.11	17.58	19.34
G9606_30277	124857	WFIKKN2	0.02	0	0	0	0	0
G9606_21190	27294	DHDH	0.21	0.05	0.05	0.18	0.13	0.11
G9606_17019	5101	PCDH9	0.24	0.13	0.15	0.15	0.1	0.14
G9606_18941	1967	EIF2B1	40.49	39.49	37.6	43.19	42.92	43.8
G9606_16731	170960	ZNF721	6.98	6.27	7.24	6.5	6	6.59
G9606_4324	101929726	MYMX	0	0	0.11	0	0	0.09
G9606_34698	54627	MAP10	1.28	1.37	1.35	1.22	1.12	1.03
G9606_2567	90736	FAM104B	15.95	12.75	15.09	11.34	13.55	13.06
G9606_25070	89882	TPD52L3	0.05	0	0	0.05	0	0
G9606_23077	126208	ZNF787	35.09	42.19	37.5	40.38	41.46	37.21
G9606_4327	342667	STAC2	0	0	0	0.02	0.05	0
G9606_28625	5307	PITX1	20.51	24.18	22.27	27.58	26.85	23.07
G9606_11971	26993	AKAP8L	40.11	42.9	40.9	39.99	43.84	43.25
G9606_13909	11238	CA5B	0.62	0.9	0.67	0.78	0.65	0.82
G9606_9817	64763	ZNF574	10.17	11.98	10.4	11.24	11.32	11.17
G9606_3146	286410	ATP11C	7.71	7.52	7.3	7.01	6.96	8.24
G9606_19851	220136	CFAP53	0.16	0.08	0.08	0.2	0	0.17
G9606_9300	639	PRDM1	0	0	0.03	0	0	0
G9606_4677	83849	SYT15	0.63	0.55	0.45	0.48	0.52	0.46
G9606_2416	4772	NFATC1	0.03	0	0.02	0.03	0	0.03
G9606_9170	51201	ZDHHC2	14.32	12.99	14.39	14.25	13.36	13.51
G9606_28610	8968	H3C7	0.27	0.28	0.28	0	0.29	0.57
G9606_12257	79782	LRRC31	0	0.03	0	0	0	0
G9606_14509	10622	POLR3G	58.41	56.39	58.2	52.85	51.28	56.77
G9606_16680	575	ADGRB1	0	0	0	0	0	0
G9606_20751	286046	XKR6	0.69	0.5	0.73	0.54	0.54	0.6
G9606_19839	6432	SRSF7	161.78	145.8	162.57	143.45	154.76	150.9
G9606_29307	7078	TIMP3	0	0	0	0	0	0
G9606_447	27239	GPR162	0.2	0.48	0.43	0.34	0.35	0.36
G9606_9847	7589	ZSCAN21	3.45	4.97	4.43	4.27	3.87	4.29
G9606_15854	629	CFB	15.91	15.46	15.57	4.46	4.03	4.08
G9606_14909	7850	IL1R2	0.12	0.12	0.08	0.21	0	0.16
G9606_18353	55854	ZC3H15	57.53	49.77	56.77	48.35	50.7	54.77
G9606_21233	6887	TAL2	0.16	0	0	0	0	0
G9606_8301	54543	TOMM7	193.06	169.49	178.84	152.5	162.08	157.63
G9606_6359	153222	CREBRF	0.92	1.02	1.1	0.9	0.85	0.95
G9606_18574	653149	NBPF6	1.7	1.54	1.13	1.29	1.23	1.36
G9606_4955	63926	ANKEF1	3.03	3.15	3.25	2.99	2.59	2.76
G9606_16153	23464	GCAT	7.43	8.81	7.73	7.61	7.03	7.58
G9606_11148	114803	MYSM1	7.23	6.53	6.87	6.5	6.5	7.16
G9606_7563	203068	TUBB	1106.04	1140.13	1092.31	1144.56	1116.91	1120.08
G9606_4535	2528	FUT6	0	0	0	0	0	0
G9606_24118	85415	RHPN2	17.92	17.13	18.61	17.8	19.31	16.44
G9606_26644	8332	H2AC16	0.87	0.29	0	0.9	0.31	0.61
G9606_32461	285051	STPG4	0	0	0	0	0	0
G9606_19353	51176	LEF1	0.1	0.05	0.11	0.84	0.9	0.87
G9606_21514	11162	NUDT6	8.92	7.74	8.12	8.08	8.5	7.56
G9606_30205	1479	CSTF3	74.39	69.31	70.1	66.72	69.45	77.72
G9606_9566	1297	COL9A1	0.02	0	0	0	0	0
G9606_7396	29091	STXBP6	6.07	5.63	5.96	6.22	6.08	6.31
G9606_6728	10969	EBNA1BP2	328.91	310.69	323.4	323.61	306.07	321.52
G9606_3015	9063	PIAS2	8.86	10.15	9.76	9.23	9.4	9.14
G9606_137	10808	HSPH1	106.28	101.1	111.11	107.6	109.42	116.83
G9606_6533	5332	PLCB4	5.27	4.72	4.87	7.02	6.85	6.91
G9606_12181	3716	JAK1	41	40.59	40.79	42.23	41.28	45.65
G9606_4993	107303344	SETDB2-PHF11	1.44	1.28	1.62	1.11	1.32	1.48
G9606_10971	100506581	C16orf95	1.96	1.9	1.83	1.38	1.65	0.59
G9606_8737	80224	NUBPL	6.73	5.64	5.67	6	5.72	6.47
G9606_18415	8601	RGS20	2.32	2.02	2.66	2.48	2.25	2.68
G9606_16401	51776	MAP3K20	5.14	4.54	4.65	4.34	3.84	5.03
G9606_3536	100996709	LOC100996709	4.45	2.66	3.06	2.22	3.16	4.83
G9606_11165	256714	MAP7D2	0.18	0.04	0.07	0	0	0.13
G9606_34245	83987	CCDC8	12.5	13.11	13	13.84	15.82	13.62
G9606_11418	9452	ITM2A	0	0	0	0	0	0.1
G9606_16302	57835	SLC4A5	0.12	0.29	0.26	0.24	0.27	0.3
G9606_989	148738	HJV	0	0	0.04	0	0	0
G9606_11973	57188	ADAMTSL3	0.51	0.6	0.41	0.51	0.6	0.72
G9606_33313	3577	CXCR1	0	0	0	0	0	0.03
G9606_24250	5721	PSME2	160.19	145.18	145.03	108.48	118.89	108.14
G9606_1050	56204	FAM214A	2.32	2.16	2.32	2.52	1.98	2.02
G9606_25397	51295	ECSIT	47.66	54.94	55.85	67.4	59.52	54.18
G9606_910	85478	CCDC65	0.37	0.37	0.17	0.58	0.35	0.21
G9606_12719	3975	LHX1	7.47	7.41	7.21	14.94	15.44	14.86
G9606_22120	11198	SUPT16H	95.64	93.06	97.18	92.5	93.26	95.32
G9606_19163	389432	SAMD5	0	0.01	0	0.1	0.07	0.03
G9606_13179	4094	MAF	0.1	0.12	0.13	0.13	0.12	0.13
G9606_4566	54529	ASNSD1	11.15	10.58	10.67	10.82	10.71	12.11
G9606_10988	23492	CBX7	1.49	1.33	1.4	1.22	1.51	1.42
G9606_9864	8536	CAMK1	25.05	24.33	23.43	23.84	23.21	21.27
G9606_20260	8360	H4C4	1.76	0.91	0.9	0.94	0.47	0.94
G9606_8551	275	AMT	1.22	1.02	0.91	0.85	1.57	1.46
G9606_10111	55605	KIF21A	9.96	9.57	10.09	10.11	9.32	10.35
G9606_8327	84080	ENKD1	19.51	21.16	19.56	24.76	21.74	20.99
G9606_13039	284111	SLC13A5	0	0	0	0	0	0
G9606_8866	55094	GPATCH1	7.21	7.41	5.95	7.26	6.71	6.78
G9606_32457	84243	ZDHHC18	8.52	8.22	8.1	9.6	9.44	8.25
G9606_26413	10971	YWHAQ	366.05	335.72	368.18	378.84	357.72	390.67
G9606_27368	1291	COL6A1	20.56	23.37	22.7	19.88	19.97	18.67
G9606_14811	157570	ESCO2	9.9	9.56	9.6	8.6	7.98	8.94
G9606_35068	105371063	LOC105371063	0	3.81	0	0	7.58	0
G9606_17055	7289	TULP3	14.67	15.78	14.99	15.63	15.64	14.98
G9606_8235	6007	RHD	0.11	0.17	0.14	0.09	0.06	0
G9606_16310	54977	SLC25A38	21.37	22.12	21.3	21.96	21.84	22.27
G9606_7734	2954	GSTZ1	17.97	19.35	18.36	20.88	14.98	15.9
G9606_33874	7184	HSP90B1	303.78	279.45	298.24	266.7	269.5	289.39
G9606_7072	56998	CTNNBIP1	11.88	11.89	11.25	10.2	8.15	10.89
G9606_18312	400629	TEX19	0	0.11	0.12	0.15	0.15	0.27
G9606_14823	51465	UBE2J1	38.29	37	36.34	35.93	34.16	37.8
G9606_8924	55773	TBC1D23	17.59	15.98	17.02	16.44	16.13	17.4
G9606_29716	85453	TSPYL5	0.02	0	0	0	0	0
G9606_7722	486	FXYD2	0.39	1.17	1.18	0.59	0.61	0.2
G9606_130	7222	TRPC3	0.02	0	0	0	0.01	0
G9606_2213	11062	DUS4L	4.59	3.72	3.82	3.6	3.15	3.57
G9606_732	90806	ANGEL2	5.75	5.49	5.21	5.49	6	5.61
G9606_28712	8941	CDK5R2	0	0	0	0	0	0
G9606_34791	83903	HASPIN	7.33	8.78	8.69	9.06	8.95	8.47
G9606_10624	5814	PURB	5.48	5.13	5.74	5.27	5.1	5.4
G9606_12420	3792	KEL	0	0.04	0.04	0	0	0
G9606_32607	125972	CALR3	0.13	0	0.06	0	0	0.06
G9606_29192	8368	H4C13	0.49	0	0	0	0	0
G9606_181	399979	SNX19	2.86	3.17	2.92	2.05	2.5	2.24
G9606_1368	91012	CERS5	14.91	13.57	13.52	13.79	14.4	14.9
G9606_4881	7189	TRAF6	2.9	2.59	2.45	2.77	2.39	2.5
G9606_7156	256957	HEATR9	0	0	0	0	0	0
G9606_2583	9961	MVP	23.43	25.62	24.74	25.2	24.04	21.74
G9606_17402	59345	GNB4	19.31	17.85	19.65	18.62	16.85	19.04
G9606_19787	827	CAPN6	0	0	0	0	0	0
G9606_13479	25829	TMEM184B	30.52	38.2	36.98	43.49	47.42	39.72
G9606_18740	56110	PCDHGA5	0	0.03	0	0	0	0
G9606_13481	100288797	TMEM239	0	0	0.11	0.05	0	0.25
G9606_28620	101928991	CCDC92B	0.35	0.33	0.19	0.31	0.4	0.24
G9606_27557	6510	SLC1A5	147.09	151.03	146.1	147.84	146.07	138.88
G9606_18932	23367	LARP1	52.94	59.14	59.8	63.75	67.28	65.49
G9606_25686	445815	PALM2AKAP2	27.27	28.4	28.56	26.01	25.39	25.78
G9606_13638	130026	ICA1L	0.62	0.3	0.35	0.62	0.48	0.72
G9606_6108	79641	ROGDI	13.92	14.76	14.16	16.06	12.94	14.08
G9606_17479	157807	CLVS1	0	0	0.02	0.02	0.02	0.02
G9606_6462	25914	RTTN	3.09	2.93	3.16	3.05	3.14	3.17
G9606_35388	80117	ARL14	0.25	0.19	0.44	0.19	0	0.38
G9606_28409	5292	PIM1	4.66	3.99	4.38	4.61	5.75	5.78
G9606_862	9843	HEPH	0	0	0	0	0	0
G9606_20875	63827	BCAN	0	0	0.03	0.03	0.03	0
G9606_15800	730094	MOSMO	1.61	1.34	1.82	1.86	1.66	1.81
G9606_8230	9148	NEURL1	0.09	0.07	0.1	0.05	0.09	0.07
G9606_11274	28971	AAMDC	19.44	16	19.21	15.72	16.48	21.45
G9606_1779	100505841	LOC100505841	0	0	0.12	0	0	0
G9606_15704	127018	LYPLAL1	6.16	5.69	6.81	6.48	5.66	6.6
G9606_344	5132	PDC	0.1	0.07	0	0	0.07	0.03
G9606_33761	7077	TIMP2	18.18	20.87	20.52	24.01	25.61	23.74
G9606_1321	57794	SUGP1	16.21	17.73	17.28	21.12	19.43	19.02
G9606_34662	27123	DKK2	0	0	0	0	0	0
G9606_3357	2250	FGF5	3.07	2.73	2.77	2.77	2.86	3.05
G9606_18125	102723555	SPDYE16	0.39	0.38	0.69	0.69	0.59	0.41
G9606_9711	28969	BZW2	102.12	101.6	100.46	108.32	109.39	111.77
G9606_9725	8785	MATN4	0.24	0.24	0.32	0.39	0.31	0.17
G9606_15446	84705	GTPBP3	18.47	20.8	19.33	22.38	24	20.4
G9606_74	9917	FAM20B	10.19	10.34	9.83	10.39	9.31	10.95
G9606_13384	3955	LFNG	0.85	0.92	1.05	2.06	1.87	1.73
G9606_3844	57862	ZNF410	20.51	17.74	18.76	20.41	18.31	19.91
G9606_34622	9284	NPIPA1	26.96	26.57	25.75	24.59	29.22	26.08
G9606_16716	55544	RBM38	28.24	29.91	27.52	36.78	36.68	34.83
G9606_35290	5042	PABPC3	0.03	0.12	0.03	0.03	0.03	0
G9606_241	8764	TNFRSF14	0.05	0.04	0	0	0.05	0.04
G9606_2227	51447	IP6K2	56.21	56.03	55.85	62.56	69.88	53.07
G9606_19636	388759	C1orf229	0.09	0.29	0.16	0	0.1	0.13
G9606_22599	143	PARP4	12.95	13.65	13.49	12.7	12.92	13.59
G9606_31269	432	ASGR1	0.12	0.24	0.36	0.42	0.06	0.25
G9606_2839	487	ATP2A1	0.46	0.56	0.46	0.51	0.28	0.33
G9606_4905	3248	HPGD	0.36	0.21	0.35	0.6	0.52	0.83
G9606_6224	283710	LOC283710	0	0	0	0	0	0
G9606_33660	339977	LRRC66	0	0	0	0	0	0
G9606_17670	9973	CCS	5.36	7.6	5.46	7.68	6.08	6.46
G9606_5822	55532	SLC30A10	0	0.04	0.03	0.04	0.07	0.05
G9606_24794	8483	CILP	0.81	0.96	1.02	1.77	1.67	1.85
G9606_33595	347051	SLC10A5	0.16	0.22	0.33	0.22	0.17	0.22
G9606_16017	116143	WDR92	7.54	7.22	7.32	7.46	7.98	7.37
G9606_1005	55790	CSGALNACT1	0.16	0.16	0.2	0.12	0.16	0.23
G9606_7244	127933	UHMK1	5.03	4.86	4.97	4.56	4.45	5.12
G9606_21994	653505	PPIAL4A	0	0.16	0.33	0	0	0.17
G9606_10764	55159	RFWD3	23.22	22.03	22.7	22.46	21.87	22.47
G9606_14796	81894	SLC25A28	31.23	30.56	28.22	27.29	29.05	26.04
G9606_2286	10039	PARP3	5.36	7.08	6.69	5.98	6.44	5.05
G9606_30506	6233	RPS27A	1284.81	1069.28	1204.88	1080.17	1042.92	1111.11
G9606_12406	105372412	LOC105372412	0	0.07	0	0	0	0.04
G9606_21349	53358	SHC3	3.53	3.33	4.4	3.14	2.94	3.05
G9606_35956	8971	H1-10	30.59	35.96	38.07	43.37	43.85	39.26
G9606_25954	94274	PPP1R14A	17.12	16.91	14.39	15.6	15.43	12.45
G9606_34658	216	ALDH1A1	0.1	0.21	0.18	0	0	0
G9606_34724	6629	SNRPB2	59.07	51.59	51.1	49.18	50.04	55.89
G9606_18821	3815	KIT	0	0	0	0	0	0
G9606_14463	2683	B4GALT1	29.56	31.14	30.42	29.46	29.38	28.43
G9606_24391	401562	LCNL1	0	0	0	0	0	0.04
G9606_22172	3849	KRT2	0	0	0	0	0	0
G9606_9869	84787	KMT5C	6.64	7.71	6.53	7.81	9.07	6.7
G9606_8150	84210	ANKRD20A1	0	0	0.07	0.09	0.05	0.11
G9606_21189	2747	GLUD2	0	0	0	0	0	0
G9606_8953	84932	RAB2B	6.22	6.84	7.87	6.53	6.45	6
G9606_24357	162394	SLFN5	2.23	2.18	2.1	1.14	1.08	1.12
G9606_22184	10417	SPON2	0.19	0.1	0.05	0.16	0.25	0.1
G9606_24499	55515	ASIC4	0	0	0	0	0	0
G9606_10221	112714	TUBA3E	0	0	0	0	0.05	0
G9606_6284	161725	OTUD7A	0.08	0.08	0.12	0.08	0	0.04
G9606_13142	4739	NEDD9	0.28	0.44	0.36	0.31	0.29	0.19
G9606_24540	1158	CKM	0.05	0	0	0	0	0
G9606_536	80221	ACSF2	9.2	8.98	9.82	8.98	8.54	7.11
G9606_9685	55166	CENPQ	7.22	5.93	6.41	5.6	5.73	6.7
G9606_8400	101060376	TBC1D3L	3.48	3.65	2.71	3.97	3.73	4.49
G9606_20044	85395	FAM207A	96.24	104.38	98.93	76.33	84.92	77.96
G9606_2193	286075	ZNF707	4.65	4.68	4.53	4.43	5.12	4.24
G9606_19270	60494	CCDC81	0.2	0.25	0.09	0.06	0.2	0.19
G9606_6423	254359	ZDHHC24	24.69	27.94	25.39	26.8	30.58	21.05
G9606_27943	51626	DYNC2LI1	31.57	27.05	29.3	24.64	23.55	26.57
G9606_12681	5396	PRRX1	0	0	0	0	0	0
G9606_17732	2941	GSTA4	14.61	12.29	14.63	13.11	15.32	13.48
G9606_9155	55619	DOCK10	0.41	0.43	0.35	0.17	0.19	0.28
G9606_16356	90506	LRRC46	0.94	0.72	0.73	0.97	1.21	1.11
G9606_26269	401546	C9orf152	0	0.03	0.05	0.08	0.03	0.05
G9606_5449	283629	TSSK4	0.7	0.83	0.76	0.83	1.2	0.71
G9606_19693	90864	SPSB3	15.46	18.7	18.17	20.62	19.33	19.98
G9606_13608	149699	GTSF1L	0.13	0.22	0.13	0.11	0	0
G9606_2509	30811	HUNK	0	0.01	0	0	0	0
G9606_23938	101928147	FAM243A	0.14	0.32	0.42	0.5	0.51	0.47
G9606_7052	91181	NUP210L	0	0	0	0	0.01	0.01
G9606_18899	96459	FNIP1	4.02	4.2	3.82	3.51	3.38	4.07
G9606_5522	5648	MASP1	0	0	0	0	0	0
G9606_27893	8548	BLZF1	10.14	9.26	8.87	9.19	8.97	9.96
G9606_7753	201562	HACD2	20.32	18.08	19.1	20.82	19.47	21.39
G9606_15288	23316	CUX2	0	0	0	0	0.01	0
G9606_9271	6201	RPS7	2775.15	2478.41	2630.08	2603.71	2494.79	2533.58
G9606_29324	107985734	LOC107985734	0.16	0.16	0.08	0.08	0	0.08
G9606_2114	6867	TACC1	11.76	11.25	11.91	10.53	10.29	11.1
G9606_12078	7637	ZNF84	3.1	2.83	2.98	2.66	2.82	3.15
G9606_11415	414919	C8orf82	5.91	7.07	6.26	7.2	7.29	6.35
G9606_31712	106707243	PRH1-TAS2R14	0.98	0.33	0.55	0.47	0.63	0.55
G9606_1896	9849	ZNF518A	1.98	2.01	2.17	2.17	1.94	2.02
G9606_14460	106821730	BUB1B-PAK6	0.23	0.2	0.22	0.29	0.23	0.29
G9606_25536	400831	C20orf202	0	0	0	0	0.05	0
G9606_23658	29126	CD274	3.41	1.71	1.8	1.52	1.2	2.04
G9606_20689	389792	IER5L	16.89	19.14	18.06	30.22	30.35	25.59
G9606_13405	653464	SRGAP2C	4.84	3.98	4.68	5.28	5.5	5.47
G9606_1246	10320	IKZF1	0.01	0	0	0	0	0
G9606_6853	145567	TTC7B	17.41	19.15	18.02	20.41	20.79	20.5
G9606_219	340351	AGBL3	0.39	0.46	0.76	0.52	0.45	0.4
G9606_14037	6653	SORL1	0.05	0.07	0.05	0	0.02	0.02
G9606_3220	64118	DUS1L	99.97	111.13	108.38	110.76	116.69	99.44
G9606_8330	57561	ARRDC3	3.72	2.85	3.31	4.27	3.79	4.27
G9606_8125	6631	SNRPC	433.58	417.89	423.85	398.38	431.77	399.06
G9606_23130	645177	LOC645177	0	0	0	0	0	0
G9606_2913	120	ADD3	18.52	15.41	17.97	14.88	15.37	16.33
G9606_7621	8813	DPM1	94.46	84.59	90.96	80.53	87.48	88.94
G9606_2665	84071	ARMC2	1.62	1.52	1.52	2.06	1.63	1.71
G9606_3814	10495	ENOX2	3.65	3.82	3.22	3.7	3.32	3.48
G9606_17836	131890	GRK7	0	0.04	0.02	0.04	0.02	0.01
G9606_9084	255967	PAN3	6.51	5.68	6.23	5.8	6.02	6.65
G9606_29061	728927	ZNF736	0.63	0.56	0.8	0.8	0.56	0.78
G9606_14225	84624	FNDC1	0	0	0	0	0	0
G9606_30821	514	ATP5F1E	28.02	26.95	26.55	24.52	27.47	24.23
G9606_1655	9701	PPP6R2	15.09	17.01	15.54	16.36	17.29	16.11
G9606_25339	3887	KRT81	0.08	0.23	0.19	0.08	0	0.05
G9606_32010	8048	CSRP3	0.06	0.07	0.06	0	0	0.13
G9606_632	124446	TMEM219	46.02	43.42	40.3	48.07	42.14	39.57
G9606_35459	133022	TRAM1L1	1.54	0.93	1.39	1.18	0.85	1.43
G9606_18151	50506	DUOX2	0.01	0	0	0.01	0	0
G9606_18816	4056	LTC4S	0	0.12	0.12	0	0	0
G9606_2600	154	ADRB2	0.72	0.87	1.03	0.83	1.07	0.66
G9606_726	285753	CEP57L1	11.13	10.15	10.02	9.73	8.38	10.34
G9606_7050	401541	CENPP	6.38	5.35	6.18	6.08	5.49	6.74
G9606_18525	129831	RBM45	4.21	3.72	4.53	4.87	3.96	4.18
G9606_22145	7376	NR1H2	19.11	20.52	19.73	21.07	19.86	18.84
G9606_16072	9818	NUP58	23.64	21.79	23.4	21.45	21.54	23.42
G9606_6535	64762	GAREM1	1.41	1.97	2.08	1.65	1.95	2
G9606_8490	6283	S100A12	0	0	0	0	0	0
G9606_8362	9569	GTF2IRD1	28.38	30.14	29.04	32.61	35.45	33.81
G9606_11012	79050	NOC4L	55.36	64.13	54.03	65.29	61.23	51.33
G9606_4000	1759	DNM1	26.18	30.67	25.36	36.78	38.1	34.1
G9606_1326	4791	NFKB2	44.35	52.51	50.3	25.63	25.63	23.82
G9606_13515	23197	FAF2	21.5	20.25	20.93	20.6	21.75	22.16
G9606_18622	11178	LZTS1	1.52	1.6	1.58	2.95	2.82	3.19
G9606_2962	60561	RINT1	7.99	6.82	7.8	7	7.58	7.74
G9606_440	1740	DLG2	0.14	0.08	0.17	0.1	0.09	0.07
G9606_10145	140766	ADAMTS14	0.07	0.07	0.12	0.05	0.03	0.07
G9606_4267	8284	KDM5D	8.27	6.97	6.99	7.28	8.44	6.14
G9606_28607	84759	PCGF1	53.17	51.43	45.79	55.66	45.97	49.56
G9606_11052	51116	MRPS2	116.79	128.58	119.06	139.63	134.81	126.85
G9606_2667	102724200	LOC102724200	1.59	1.74	2.79	2.1	2.15	3.06
G9606_13944	146057	TTBK2	1.56	1.64	1.9	1.72	1.86	1.65
G9606_14082	115024	NT5C3B	44.42	42.68	45.3	45.12	43.15	43.99
G9606_3130	5449	POU1F1	0	0	0	0	0	0
G9606_7851	57094	CPA6	2.25	1.94	1.54	1.16	1.52	1.34
G9606_5640	83959	SLC4A11	8.72	9.84	9.37	10.88	11.47	9.75
G9606_794	1305	COL13A1	0	0	0	0	0	0
G9606_18997	619208	FAM229B	25.54	18.23	19.15	19.34	19.8	18.45
G9606_32532	282616	IFNL2	0	0.09	0	0	0.09	0.19
G9606_5863	55063	ZCWPW1	3.5	2.94	2.82	2.81	3.09	2.27
G9606_5652	257062	CATSPERD	0	0	0	0	0	0.03
G9606_127	55846	ITFG2	6.63	7.96	7.57	8.02	8.84	7.37
G9606_13016	137964	GPAT4	16.14	16.29	16.27	17.49	18.53	18.59
G9606_4077	321	APBA2	7.63	9.6	7.94	9.35	8.53	8.23
G9606_13280	94104	PAXBP1	15.47	13.91	15.64	14.03	12.86	14.63
G9606_25211	100533106	ZHX1-C8orf76	3.23	4.14	2.58	2.87	1.94	2.92
G9606_28127	107987290	LOC107987290	0.27	0	0	0.22	0	0
G9606_10475	90416	CCDC32	13.72	14.21	13.43	14.35	13.6	15.17
G9606_11921	25865	PRKD2	24.08	26.74	26.17	26.71	27.01	24.47
G9606_25127	10975	UQCR11	113	113.4	111.22	118.03	108.37	101.53
G9606_7100	9725	TMEM63A	6.2	5.97	7.05	5.09	5.62	5.32
G9606_2199	55205	ZNF532	8.98	8.24	9.16	9.63	10.29	9.84
G9606_10115	348327	ZNF530	0.6	0.53	0.69	0.7	0.63	0.5
G9606_3438	9821	RB1CC1	14.42	13.57	14.45	14.73	14.17	15.81
G9606_13984	22821	RASA3	3.98	3.54	4.24	3.3	3.42	3.87
G9606_487	375759	C9orf50	0	0	0	0.07	0.15	0
G9606_14266	4440	MSI1	0	0.08	0.07	0.1	0.13	0.1
G9606_7094	23173	METAP1	69.64	64.98	69.12	63.55	64.52	69.09
G9606_19855	391	RHOG	31.81	37.16	35.08	40.04	39.76	35.66
G9606_10039	64093	SMOC1	0	0	0.04	0.06	0.02	0.02
G9606_7112	85407	NKD1	0	0	0.01	0	0	0
G9606_31309	8339	H2BC8	1.68	1.71	0.86	0.88	2.07	1.47
G9606_12901	146433	IL34	0.13	0.17	0	0	0	0
G9606_1108	9043	SPAG9	10.46	9.18	10.34	8.83	9.36	10.12
G9606_11941	441476	STPG3	0	0	0.28	0.07	0.14	0
G9606_10419	90990	KIFC2	0.78	0.98	0.78	1.06	1.1	0.66
G9606_11478	63932	CXorf56	13.64	14.11	14.16	14.63	14.44	14.2
G9606_2725	55075	UACA	22.85	21.94	22.45	18.96	18.4	21.39
G9606_3598	2571	GAD1	0	0	0	0	0	0.03
G9606_19238	23743	BHMT2	0.19	0.16	0.15	0.24	0.21	0.14
G9606_8156	124056	NOXO1	0.06	0.04	0.06	0.08	0.22	0.04
G9606_20679	221302	ZUP1	10.87	9.63	10.81	9.12	11.06	10.27
G9606_27809	1120	CHKB	14.68	13.71	13.25	12.21	13.18	12.6
G9606_30242	257177	CFAP126	0	0	0	0	0	0
G9606_2091	114882	OSBPL8	6.87	6.82	6.31	6.18	6.47	7.63
G9606_33104	55326	AGPAT5	17.15	15.55	16.54	16.08	16.61	18.06
G9606_1230	653121	ZBTB8A	1.46	1.3	1.64	1.6	1.53	1.52
G9606_6052	3596	IL13	0	0	0	0	0.06	0.06
G9606_15871	84253	GARNL3	2.76	2.78	2.85	2.36	2.78	2.41
G9606_8080	25999	CLIP3	0.35	0.35	0.17	0.33	0.33	0.31
G9606_27287	55366	LGR4	10.73	10.04	10.42	9.85	9.84	10.79
G9606_8127	135398	C6orf141	2.34	2.6	2.4	2.22	1.69	1.87
G9606_17408	4257	MGST1	500.62	487.91	490.27	411.82	380.56	420.15
G9606_32390	51666	ASB4	0.05	0.05	0.04	0.02	0	0.04
G9606_9715	7818	DAP3	97.71	91.21	95.68	88.67	87.26	91.71
G9606_13788	83604	TMEM47	5.86	6.05	6.46	4.7	4.14	4.55
G9606_22388	2800	GOLGA1	2.44	2.33	2.83	2.51	2.23	2.09
G9606_33782	3336	HSPE1	824.09	667.31	738.53	647.65	740.33	722.92
G9606_5568	197335	WDR90	11.28	13.37	13.6	14.45	15.63	13.34
G9606_4519	7128	TNFAIP3	6.69	6.56	6.27	0.89	0.82	1.06
G9606_20422	10217	CTDSPL	0.15	0.04	0.06	0.1	0.06	0.08
G9606_32825	7094	TLN1	34.61	41.02	36.63	38.72	42.31	38.08
G9606_8650	255762	PDZD9	0	0.15	0	0.08	0.08	0.08
G9606_15587	128497	SPATA25	2.5	2.8	2	2	3.02	2.46
G9606_14139	112268238	LOC112268238	0.54	0.45	0.73	0.71	0.41	0.5
G9606_4118	6813	STXBP2	30.17	36.36	33.5	33.75	33.58	29.32
G9606_15855	23218	NBEAL2	14.83	19.16	17.45	18.49	20.66	17.97
G9606_31132	25849	PARM1	0.03	0.01	0	0.03	0.01	0.04
G9606_19573	84133	ZNRF3	3.18	3.74	3.75	3.38	3.75	3.38
G9606_9121	402569	KPNA7	0.11	0.08	0.03	0.05	0.08	0.03
G9606_13557	11102	RPP14	2.45	3.29	3.6	2.56	3.62	3.45
G9606_24745	11236	RNF139	10.4	9.68	10.11	10.04	10.25	10.26
G9606_8540	374860	ANKRD30B	1.8	1.15	1.77	1.39	1.37	1.27
G9606_12964	79905	TMC7	0.89	0.72	0.67	0.7	0.78	0.92
G9606_14127	80298	MTERF2	7.53	7.42	7.66	7.74	8.5	7.85
G9606_4418	4848	CNOT2	27.7	27.01	28.59	27.63	27.73	28.82
G9606_11188	7465	WEE1	12.65	13.37	12.1	13.2	13.14	13.63
G9606_9134	55609	ZNF280C	2.37	2.71	3.53	2.83	2.99	2.81
G9606_8967	115908	CTHRC1	7.06	6.63	5.94	5.39	3.39	4.03
G9606_27489	55622	TTC27	27.21	28.87	28.53	24.04	24.86	27.15
G9606_675	120376	COLCA2	0	0	0	0	0	0
G9606_3271	202500	TCTE1	0.03	0.09	0.06	0.07	0.06	0
G9606_13218	8930	MBD4	19.05	16.27	16.11	15.26	17.24	17.54
G9606_838	84691	FAM71F1	0	0	0	0	0	0
G9606_28530	5860	QDPR	51.88	56.03	57.23	47.12	49.39	47.58
G9606_21394	107984139	LOC107984139	0.06	0.06	0	0	0	0
G9606_10867	79018	GID4	8.12	9.13	9.61	9.5	9.33	9.56
G9606_5085	25987	TSKU	20.09	21.68	20.34	21.67	23.04	20.16
G9606_11780	23205	ACSBG1	0.15	0.06	0.11	0.07	0.1	0.14
G9606_5129	64067	NPAS3	0	0	0	0	0	0
G9606_32002	25977	NECAP1	14.56	12.96	14.32	10.74	12.41	13.21
G9606_27639	408263	FNDC9	0	0	0	0	0	0
G9606_8511	54436	SH3TC1	0.06	0.07	0.1	0.05	0.04	0.02
G9606_8809	80321	CEP70	6.12	6.54	6.18	5.06	4.93	5.6
G9606_9729	80380	PDCD1LG2	0.12	0.23	0.15	0.03	0	0
G9606_6334	343990	CRACDL	0	0	0	0	0	0
G9606_16463	57562	CEP126	0.72	0.96	0.8	0.79	0.86	0.86
G9606_2846	2140	EYA3	6.27	5.08	5.28	5.56	4.28	4.86
G9606_25071	5138	PDE2A	0.02	0.02	0	0	0	0.02
G9606_20147	166979	CDC20B	0	0	0	0	0.02	0
G9606_1708	8500	PPFIA1	12.42	12.29	11.97	10.21	11.2	11.2
G9606_34585	10581	IFITM2	4.75	7.1	5.54	3.3	3.94	2.8
G9606_4005	102724334	LOC102724334	0.37	0	0	0.39	0	0
G9606_25487	1187	CLCNKA	0.09	0.18	0.06	0.03	0.03	0.15
G9606_21806	5935	RBM3	77.7	71.24	74.94	84.63	85.56	86.58
G9606_22332	4284	MIP	0.06	0.03	0.05	0	0	0.06
G9606_13548	5444	PON1	0.03	0	0.03	0.03	0.03	0
G9606_30714	57606	SLAIN2	13.03	13.52	13.31	14.43	14.01	14.53
G9606_33585	10360	NPM3	235.6	244.03	235.97	228.41	222.86	222.63
G9606_24498	9879	DDX46	43.76	42.02	43.96	39.97	41.09	43.93
G9606_11364	57758	SCUBE2	0.14	0.13	0.02	0.22	0.08	0.02
G9606_3279	5925	RB1	0.41	0.35	0.41	0.54	0.46	0.49
G9606_1451	6733	SRPK2	10.01	8.8	9.73	8.71	8.4	9.05
G9606_1941	56243	KIAA1217	2.38	2.84	3.09	2.33	2.58	2.37
G9606_33204	3222	HOXC5	0	0	0	0	0	0
G9606_16560	23429	RYBP	11.18	11.45	11.38	11.38	11.86	12.8
G9606_4412	55209	SETD5	25.18	26.04	26.6	24.47	25.64	26.24
G9606_34222	105379198	LOC105379198	0.05	0.09	0	0.05	0	0.05
G9606_21765	9068	ANGPTL1	0	0	0	0	0.04	0
G9606_1088	54932	EXD3	3.69	4.05	2.71	5.02	3.43	2.09
G9606_32948	78988	MRPL57	87.45	95.08	88.72	87.31	87.94	82.56
G9606_29555	168448	CDC14C	0.03	0.05	0.02	0.07	0.1	0.05
G9606_19056	2909	ARHGAP35	10.08	10.68	10.88	12.13	13.25	12.62
G9606_16709	11068	CYB561D2	13.04	10.93	11.57	13.69	12.5	12.08
G9606_8469	84059	ADGRV1	0.21	0.24	0.18	0.26	0.26	0.25
G9606_4969	51043	ZBTB7B	9.12	9.94	9.48	10.02	11.97	9.74
G9606_3191	126661	CCDC163	2.24	1.77	2.11	2	1.97	2.32
G9606_2315	130916	MTERF4	15.05	14.48	14.27	13.85	13.73	13.23
G9606_6478	57097	PARP11	2.34	1.57	2.71	1.63	1.51	2.32
G9606_31276	100129385	C9orf92	0	0	0	0	0.63	0
G9606_18366	142683	ITLN2	0	0	0	0	0	0
G9606_6146	7037	TFRC	73.7	68.82	74.38	59.04	57.31	61.89
G9606_4537	11146	GLMN	20.53	19.05	20.6	19.29	18.73	22.43
G9606_14232	23317	DNAJC13	15.14	15.25	16.24	15.22	14.44	14.84
G9606_19782	471	ATIC	103.07	96.66	103.11	98.38	99.23	101.28
G9606_24597	79066	METTL16	10.22	10	10.3	11.23	10.62	11.51
G9606_13243	55200	PLEKHG6	0.85	1.28	1.02	0.29	0.39	0.31
G9606_1824	55105	GPATCH2	6.26	5.6	6.66	6.66	5.19	5.11
G9606_11447	5733	PTGER3	0	0	0	0.01	0.01	0
G9606_13544	2650	GCNT1	57.82	53.96	58.28	55.29	57.16	57.29
G9606_734	2778	GNAS	419.98	481.17	455.18	551.25	520.68	533.52
G9606_8276	54680	ZNHIT6	28.8	22.62	28.45	20.3	21.56	24.45
G9606_8836	285590	SH3PXD2B	3.7	3.75	3.8	3.48	3.69	3.3
G9606_28258	7150	TOP1	43.82	43.07	46.77	41.73	42.08	45.19
G9606_19845	23148	NACAD	0.18	0.15	0.07	0.3	0.38	0.21
G9606_19347	1361	CPB2	0	0	0	0	0	0
G9606_26320	340578	DCAF12L2	0	0	0	0	0	0.03
G9606_27411	100526842	RPL17-C18orf32	8.78	8.35	9.98	7.86	6.38	9.6
G9606_13042	23059	CLUAP1	11.72	11.05	11.61	10.54	10.78	11.63
G9606_2003	2330	FMO5	0.44	0.36	0.45	0.48	0.48	0.69
G9606_20811	100287441	USP17L20	0	0	0	0	0	0
G9606_21996	4886	NPY1R	0.09	0.03	0.09	0.08	0.17	0.13
G9606_11919	23074	UHRF1BP1L	9.4	9.7	8.85	9.13	8.84	9.71
G9606_12827	54332	GDAP1	4.34	4.47	4.4	4.54	4.33	4.34
G9606_30884	653404	FOXD4L6	0	0	0	0.04	0	0.07
G9606_8791	23047	PDS5B	7.08	7.54	8.04	8.01	7.98	8.06
G9606_3962	9774	BCLAF1	29.58	28.02	29.78	28.64	27.87	30.6
G9606_16947	146664	MGAT5B	0	0	0	0.03	0	0
G9606_17979	2139	EYA2	0	0	0	0	0	0
G9606_24926	8643	PTCH2	0.17	0.29	0.16	0.42	0.47	0.27
G9606_2969	3187	HNRNPH1	117.01	106.57	111.16	115.48	113.96	121.55
G9606_21046	220134	SKA1	11.19	10.53	11.22	10.51	10.85	11.8
G9606_6012	257106	ARHGAP30	0.14	0.02	0.04	0.02	0.07	0
G9606_7909	157777	MCMDC2	0.52	0.47	0.55	0.43	0.25	0.5
G9606_22262	100287284	MANSC4	0.05	0	0.05	0	0	0.1
G9606_17297	3298	HSF2	17.86	16.33	17.99	15.96	15.93	17.38
G9606_11854	100289678	ZNF783	3.1	3.51	3.05	3.41	3.75	3.82
G9606_27328	5274	SERPINI1	2.13	2.23	1.01	1.98	1.58	1.64
G9606_27762	7291	TWIST1	0.09	0	0	0.05	0.09	0
G9606_26898	663	BNIP2	11.18	10.32	11.04	9.97	9.47	10.92
G9606_19833	100506514	LOC100506514	0	0	0	0.02	0.04	0
G9606_29328	100130311	C17orf107	0.28	0.24	0.24	0.17	0.2	0.18
G9606_23403	393	ARHGAP4	0.02	0	0.02	0.02	0	0.02
G9606_8700	374920	ZSWIM9	5.46	6.36	5.54	5.52	6.71	5.72
G9606_13404	56852	RAD18	12.3	12.83	12.44	11.99	12.38	11.78
G9606_8746	102724877	LOC102724877	0	0	0	0	0	0
G9606_16773	1234	CCR5	0	0	0	0	0	0
G9606_1046	23582	CCNDBP1	13.68	11.4	12.36	12.98	12.47	14.13
G9606_7946	4249	MGAT5	9.1	9.48	9.56	10.39	9.11	8.92
G9606_19124	348180	CTU2	20.86	22.42	21.49	22.16	20.78	18.49
G9606_34740	11336	EXOC3	13.32	13.99	13.45	15.43	16.3	14.19
G9606_31513	148022	TICAM1	16.6	19.45	17.77	17.12	17.01	15.49
G9606_11511	388743	CAPN8	0	0	0	0	0	0
G9606_27349	8288	EPX	0	0	0	0	0	0
G9606_23666	107987377	LOC107987377	0.1	0.29	0.36	0.1	0.03	0.13
G9606_4362	165082	ADGRF3	0.16	0.15	0.11	0.21	0.18	0.1
G9606_15946	384	ARG2	9.77	9.61	9.03	8.76	7.97	9.78
G9606_19227	478	ATP1A3	0.1	0.02	0.04	0.12	0.2	0.2
G9606_15740	81563	C1orf21	0	0.01	0.02	0.07	0.06	0.07
G9606_29002	2295	FOXF2	0	0	0	0	0	0
G9606_27080	3221	HOXC4	0	0	0	0	0	0
G9606_29558	2923	PDIA3	176.1	163.98	171.64	158.61	160.97	165.22
G9606_25807	107985687	LOC107985687	0	0	0.03	0.03	0.01	0.04
G9606_2482	5163	PDK1	6.08	5.92	5.65	5.45	5.04	6.14
G9606_7742	23118	TAB2	24.31	21.65	23.83	23.85	24.33	24
G9606_12491	79648	MCPH1	18.67	16.25	18.21	16.88	15.51	16.7
G9606_23194	11214	AKAP13	7.38	7.1	7.32	7.43	7.94	7.42
G9606_14830	653781	POTEJ	0	0.02	0.03	0.02	0	0.03
G9606_3473	489	ATP2A3	0.05	0.07	0.07	0.25	0.1	0.15
G9606_20967	79913	ACTR5	5.98	6.09	6.06	7.68	6.79	6.72
G9606_3111	133396	IL31RA	2.97	2.8	4.09	3.36	3.36	3.16
G9606_17989	440275	EIF2AK4	21.99	21.99	22.6	21.68	22.22	21.91
G9606_29511	101928589	LOC101928589	1.33	2.01	1.52	2.02	2.02	1.68
G9606_5150	314	AOC2	5.11	5.43	5.21	4.65	5.8	4.35
G9606_11616	9409	PEX16	25.59	26.83	25.78	27.24	25.32	24.42
G9606_18652	26097	CHTOP	44.8	42.48	44.78	46.16	48.28	45.3
G9606_28237	6300	MAPK12	51.23	56.54	52.88	55.83	58.42	51.36
G9606_17033	5740	PTGIS	5.95	6.55	6.11	9.24	9.55	9.3
G9606_33277	8446	DUSP11	31.81	29.18	33.25	29.64	28.13	31.83
G9606_24755	342357	ZKSCAN2	1.08	1.45	1.63	1.34	1.38	1.44
G9606_9003	155435	RBM33	5.47	5.23	5.65	5.34	5.7	5.5
G9606_6328	55171	TBCCD1	8.39	9.05	7.29	7.81	8.02	8.05
G9606_10480	7110	TMF1	7.16	6.3	6.3	6.47	6.6	7.39
G9606_2851	203062	TSNARE1	7.05	7.26	6.65	6.7	7.41	6.2
G9606_14176	9663	LPIN2	7.36	6.94	7.37	6.81	6.12	6.47
G9606_32560	55316	RSAD1	45.83	45.75	48.37	46.19	45.83	46.5
G9606_35302	51163	DBR1	10.46	9.2	10.17	11.43	10.62	10.96
G9606_5615	57143	ADCK1	12.73	12.24	11.29	13.47	14.78	10.74
G9606_21776	84792	FAM220A	11.31	11.73	12.67	13	13.52	13.08
G9606_21395	6277	S100A6	1855.19	1732.15	1718.06	1994.62	1928.75	2038.87
G9606_9352	94056	SYAP1	9.71	9.58	9.54	9.37	9.5	10.48
G9606_13524	50853	VILL	0.55	0.57	0.64	0.34	0.51	0.44
G9606_4018	79947	DHDDS	11.45	13.08	12.42	11.77	12.78	13.12
G9606_24316	110384692	LOC110384692	0.11	0.25	0	0.1	0.12	0.1
G9606_3243	283310	OTOGL	0	0	0	0.01	0	0
G9606_7596	84159	ARID5B	0.78	0.69	0.65	0.92	0.82	1.04
G9606_20932	2720	GLB1	35.39	34.69	33.4	33.7	34.51	34.37
G9606_25114	9338	TCEAL1	12.75	9.99	12.26	12.59	12.29	11.5
G9606_26627	79023	NUP37	40.06	35.04	36.09	35.32	32.66	37.35
G9606_2784	55146	ZDHHC4	22.01	20.08	21.28	18.61	18.93	20
G9606_3931	9369	NRXN3	0.01	0.01	0.01	0.02	0.01	0
G9606_23654	7386	UQCRFS1	52.68	52.33	51.8	52.8	52.82	52.29
G9606_9539	148789	B3GALNT2	12.12	11.91	11.16	13.28	12.19	12.13
G9606_7970	92565	FANK1	4.47	3.74	4.68	4.48	3.97	4.09
G9606_4991	6878	TAF6	38.47	49.33	41.41	48.73	47.77	45.1
G9606_9604	84417	ECRG4	0	0	0	0	0	0
G9606_1420	1787	TRDMT1	2.84	3.29	3.44	3	2.8	3.21
G9606_35407	474384	F8A3	0.15	0.32	0.17	0.08	0	0.2
G9606_29867	105373780	LOC105373780	0	0	0.02	0	0.02	0
G9606_25111	375704	ENHO	0.25	0.33	0.34	0.58	0.43	0.59
G9606_12734	79442	LRRC2	0.03	0.07	0.03	0.01	0.03	0
G9606_22526	84808	PERM1	0.17	0.28	0.2	0.09	0.14	0.19
G9606_18617	641372	ACOT6	0.09	0.09	0.12	0	0	0.09
G9606_5389	81556	INTS14	35.77	33.94	37.1	32.17	34.28	33.7
G9606_15552	51477	ISYNA1	27.92	32.02	31.15	23.28	24.03	21.24
G9606_1497	10580	SORBS1	0.61	0.96	0.75	0.57	0.53	0.52
G9606_27220	4747	NEFL	0	0	0	0	0	0.02
G9606_28749	2968	GTF2H4	34.83	37.63	35.09	35.58	35.65	33.92
G9606_31023	7844	RNF103	6.58	5.25	6.36	6.73	6.52	7.04
G9606_1687	1286	COL4A4	0.92	0.79	0.81	0.27	0.27	0.37
G9606_6801	5998	RGS3	17.22	17.07	17.48	18.75	17.89	16.4
G9606_5812	55701	ARHGEF40	1.51	1.59	1.4	0.75	0.83	0.72
G9606_10309	6601	SMARCC2	28.54	31.76	30.76	31.4	34.52	31.65
G9606_14790	5442	POLRMT	62.08	68.54	64.59	73.38	71.65	60.39
G9606_14598	2597	GAPDH	7871.57	8179.48	7732.83	8863.72	8561.73	8412.47
G9606_22417	10588	MTHFS	11.15	12.4	10.94	11.4	11.17	10.76
G9606_4111	84263	HSDL2	40.35	38.46	41.69	39.29	36.54	41.57
G9606_3163	408	ARRB1	10	10.53	9.96	10.61	11.23	9.84
G9606_18592	5877	RABIF	3.81	3.98	3.47	4.25	3.55	3.43
G9606_2529	26750	RPS6KC1	9.3	8.13	8.8	8.44	8.31	9.05
G9606_27214	140825	NEURL2	4.39	5.39	6.45	5.1	4.54	6.06
G9606_13943	84717	HDGFL2	38.25	41.83	39.06	39.78	45.2	39.81
G9606_4357	440515	ZNF506	1.69	1.53	1.43	1.2	1.53	1.51
G9606_19978	286257	PAXX	26.3	29.86	30.82	29.15	28.73	31.24
G9606_16629	345778	MTX3	4.82	4.03	4.63	4.62	4.7	4.88
G9606_34581	26872	STEAP1	13.77	10.82	11.33	9.02	8.37	9.82
G9606_20195	149420	PDIK1L	2.06	2.07	1.92	1.84	2.02	2.19
G9606_4766	54879	ST7L	7.9	6.88	7.82	6.86	6.92	6.88
G9606_33032	170679	PSORS1C1	0.09	0	0	0	0	0
G9606_2700	55614	KIF16B	4.92	4.85	5.08	4.22	4.31	4.22
G9606_17796	7353	UFD1	49.07	50.57	50.56	53.28	51.23	50.7
G9606_703	6249	CLIP1	15.89	15.77	16.77	16.41	16.05	16.83
G9606_14353	55421	NCBP3	13.52	12.75	11.62	12.91	12.86	13.37
G9606_12959	55165	CEP55	34.66	33.67	36.05	32.93	32.16	36.54
G9606_26424	375346	STIMATE	5.82	5.43	6.06	5.03	6.02	5.58
G9606_19578	150356	CHADL	0.03	0.06	0.11	0.03	0	0
G9606_23683	10776	ARPP19	27.69	28.31	28.23	27.17	25.87	28.6
G9606_10680	126075	CCDC159	1.12	0.97	1.49	1.44	1.04	1.23
G9606_35161	3791	KDR	0	0	0	0	0	0
G9606_5192	8226	PUDP	13.06	12.12	13.11	14.02	11.92	12.48
G9606_6465	7531	YWHAE	468.84	441.96	457.72	448.05	430.31	453.01
G9606_7189	29844	TFPT	30.14	29.69	29.17	26.41	22.69	24.69
G9606_33633	79697	RIOX1	14.23	16.01	14.53	17.11	15.14	15.47
G9606_8440	6386	SDCBP	56.38	52.18	56.63	54.06	49.21	52.9
G9606_14218	255631	COL24A1	0.43	0.31	0.19	0.38	0.24	0.26
G9606_5559	643866	CBLN3	0	0.09	0.03	0.03	0.03	0
G9606_2723	51375	SNX7	36.26	33.85	37.86	34.05	35.91	36.47
G9606_13664	10312	TCIRG1	35.48	38.05	36.72	37.35	41.6	34.47
G9606_1667	56269	IRGC	0	0	0	0	0	0
G9606_10705	9811	CTIF	10.05	10.53	10.39	11.48	12.36	10.74
G9606_1025	8698	S1PR4	0.05	0.05	0	0.19	0.05	0
G9606_28880	107987372	LOC107987372	0.91	1.14	0.92	0.46	0.35	0.58
G9606_19222	10196	PRMT3	51	44.37	47.82	42.59	43.32	45.39
G9606_19609	347475	CCDC160	0	0	0	0	0	0
G9606_15778	11015	KDELR3	10.72	9.55	9.75	9.81	10.16	9.28
G9606_27271	140730	RIMS4	0	0.04	0.01	0.02	0.03	0
G9606_12822	100131244	ANKRD63	0	0.02	0	0.03	0	0.03
G9606_17344	80778	ZNF34	2.66	2.3	2.42	2.91	2.01	2.51
G9606_2195	5063	PAK3	1.06	1.03	1.26	0.87	0.73	0.78
G9606_1458	51422	PRKAG2	16.56	17.82	18.08	12.35	11.53	14.81
G9606_12274	445328	ARHGEF35	3.1	3	2.86	3.02	2.65	3.04
G9606_1982	255027	MPV17L	3.24	4.06	3.24	4.2	4.02	4.38
G9606_32992	9865	TRIL	0	0	0.03	0	0.01	0
G9606_7137	286749	STON1-GTF2A1L	0.03	0.03	0	0.05	0	0
G9606_8789	6602	SMARCD1	38.04	43.24	39.9	45.36	49.44	45.84
G9606_25586	333926	PPM1J	14.17	12.22	12.44	9.09	10.9	8.77
G9606_4221	5980	REV3L	2.57	2.39	2.48	2.54	2.63	2.72
G9606_2033	474170	LRRC37A2	1.41	1.57	1.64	1.17	1.25	1.42
G9606_30953	284306	ZNF547	0.15	0.1	0.23	0.23	0.16	0.16
G9606_27694	10092	ARPC5	12.7	11.25	11.84	11.15	10.09	10.97
G9606_14863	280664	WFDC10B	0.3	0	0.3	0.53	0	0
G9606_10717	9902	MRC2	11.2	11.96	12.2	17.09	19.46	16.04
G9606_17236	23239	PHLPP1	6.17	6.81	6.58	7.09	7.41	6.98
G9606_17287	51305	KCNK9	0	0.03	0	0	0	0
G9606_27264	25797	QPCT	19.6	17.44	17.2	12.09	11.87	11.78
G9606_594	60489	APOBEC3G	0.16	0.04	0.08	0.12	0.2	0.08
G9606_34040	5949	RBP3	0	0	0	0.02	0	0.02
G9606_7836	54516	MTRF1L	14.22	10.04	12.5	12.17	11.91	13.21
G9606_10099	83450	DRC3	0.74	0.64	0.57	0.86	0.95	0.52
G9606_4271	64225	ATL2	20.02	19.06	19.69	17.98	17.63	19.76
G9606_5543	440695	ETV3L	0	0	0	0	0	0
G9606_17342	6649	SOD3	0.05	0	0	0	0	0
G9606_18827	705	BYSL	48.12	49.87	52.7	48.83	48.68	48.2
G9606_16394	7941	PLA2G7	0	0.01	0	0	0	0
G9606_29326	4811	NID1	0.11	0.11	0.14	0.09	0.06	0.08
G9606_23048	5002	SLC22A18	1.74	2.4	1.15	1.44	2.03	1.14
G9606_15975	2915	GRM5	0.01	0.04	0.03	0.01	0.03	0.02
G9606_31427	100528030	POC1B-GALNT4	0.28	0.09	0.24	0.62	0.42	0.48
G9606_29176	388951	TSPYL6	0	0	0	0	0	0
G9606_16592	51053	GMNN	76.16	70.71	80.34	77.26	75.38	75.8
G9606_3986	286183	NKAIN3	0.07	0.06	0.07	0.08	0.05	0.07
G9606_8210	146198	ZFP90	4.81	4.58	4.55	3.7	3.78	3.73
G9606_8515	120892	LRRK2	0.18	0.15	0.3	0.16	0.17	0.17
G9606_8129	51174	TUBD1	8.18	7.42	7.85	7.48	9.26	8.7
G9606_3558	55758	RCOR3	9.68	7.58	8.51	8.9	9.11	9.68
G9606_17620	10161	LPAR6	2.47	2.25	2.97	2.42	1.97	2.37
G9606_4132	6188	RPS3	1142.15	1117.57	1101.73	1051.59	1005.49	981.27
G9606_12185	2046	EPHA8	0	0	0	0	0.04	0
G9606_24460	91664	ZNF845	1.47	1.53	1.61	1.36	1.34	1.42
G9606_13650	6322	SCML1	10.99	10.22	12.36	10.33	11.52	11.6
G9606_23528	1288	COL4A6	1.55	1.35	1.47	1.65	1.83	1.69
G9606_4541	94121	SYTL4	0.96	0.68	0.7	0.74	0.9	1.11
G9606_7323	54482	TRMT13	8.84	7.76	8.28	8.09	7.56	9.29
G9606_2355	389158	PLSCR5	0	0	0.04	0	0	0
G9606_14084	5169	ENPP3	0.14	0.18	0.09	0.04	0.09	0.07
G9606_15127	3910	LAMA4	5.52	7	5.21	4.18	4.5	3.29
G9606_26582	195828	ZNF367	9.34	7.84	9.48	8.84	8.22	8.43
G9606_11086	79892	MCMBP	38.03	36.41	39.57	40.62	39.57	39.7
G9606_36033	23071	ERP44	12.61	12.17	13.44	12.52	12.2	13.38
G9606_6212	51085	MLXIPL	0.06	0.11	0.02	0.09	0.04	0.03
G9606_23614	81037	CLPTM1L	73.14	75.42	76.84	81.61	75.43	76.03
G9606_7895	83715	ESPN	0.04	0	0.02	0.08	0.27	0.06
G9606_20514	64708	COPS7B	16.51	17.03	16.64	16.48	19.67	16.88
G9606_15936	3727	JUND	56.21	65.41	60.83	75.48	81.66	65.23
G9606_15010	3674	ITGA2B	0.28	0.31	0.41	0.36	0.39	0.33
G9606_19033	23767	FLRT3	0.02	0.02	0.02	0.04	0.04	0
G9606_17367	729238	SFTPA2	0	0	0	0	0	0
G9606_5080	83259	PCDH11Y	0.18	0.14	0.14	0.18	0.25	0.1
G9606_23408	55163	PNPO	20.38	22.63	20.96	22.31	20.52	20.94
G9606_31208	199731	CADM4	1.6	2.43	1.97	1.11	1.38	1.42
G9606_7335	114991	ZNF618	2.82	2.91	3.14	3.37	3.27	3.41
G9606_5082	1356	CP	0.01	0.04	0	0	0.02	0
G9606_5745	29760	BLNK	4.51	3.6	4.15	4.51	3.64	3.66
G9606_4540	1960	EGR3	0	0.03	0.02	0.02	0.04	0.04
G9606_8697	5476	CTSA	93.45	104.69	100.28	113.18	111.13	106.82
G9606_4759	5976	UPF1	18.82	22.26	21.58	24.29	26.18	22.1
G9606_30375	652968	CASTOR1	0.15	0.1	0.31	0.15	0.26	0.21
G9606_1782	3784	KCNQ1	0	0	0	0	0	0
G9606_13775	79012	CAMKV	63.34	70.53	67.04	75.62	78.91	74.54
G9606_13626	55832	CAND1	14.74	14.23	14.59	15.06	14.16	15.18
G9606_26348	221393	ADGRF4	0.02	0	0.02	0.07	0.05	0
G9606_23702	200539	ANKRD23	1.55	1.28	1.03	1.19	1.36	1.19
G9606_11287	199964	TMEM61	0	0	0	0	0	0
G9606_6430	8515	ITGA10	0.04	0.04	0.13	0.02	0.07	0.07
G9606_11969	2992	GYG1	54.2	47.34	48.77	49.13	46.41	52.5
G9606_21134	10125	RASGRP1	0.25	0.33	0.3	0.08	0.07	0.07
G9606_5895	8021	NUP214	14.24	15.33	14.72	16.02	17.44	15.34
G9606_2649	352954	CASTOR3	2.86	2.54	2.54	3.09	3.84	3.56
G9606_6787	55230	USP40	2.99	2.9	3.24	2.76	2.94	2.45
G9606_5299	4093	SMAD9	0.37	0.34	0.25	0.85	0.72	0.67
G9606_26158	100133315	LOC100133315	0.33	0.33	0.66	0.26	0.66	0.27
G9606_26247	25805	BAMBI	2.92	3.02	3.2	4.15	3.77	3.3
G9606_12269	441495	CENPVL2	0	0	0	0	0	0
G9606_2463	80216	ALPK1	1.71	1.88	1.68	1.34	1.58	1.37
G9606_13139	23392	ECPAS	52.84	52.18	54.11	53.98	52.63	57.96
G9606_16924	28987	NOB1	140.94	139.1	134.29	141.45	135.81	132.63
G9606_22703	93323	HAUS8	16.67	16.5	14.76	16.84	16.11	17.45
G9606_10695	3843	IPO5	38.96	37.5	38.71	39.71	38.77	42.34
G9606_30536	151176	ERFE	0.02	0.09	0.12	0.02	0.07	0.07
G9606_26791	9939	RBM8A	31.31	28.97	29.94	27.41	28.11	29.7
G9606_3313	144568	A2ML1	0	0	0.02	0	0	0
G9606_2935	23499	MACF1	10.48	10.19	10.36	9.67	10.08	9.78
G9606_19469	7381	UQCRB	22.09	18.6	20.89	17.86	19.41	20.67
G9606_32995	55272	IMP3	101.54	101.88	101.35	107.72	108.64	93.89
G9606_22041	10471	PFDN6	248.55	238.89	232.59	215.77	225.07	213.52
G9606_24697	2621	GAS6	10.45	11.91	10.73	13.2	13.1	11.91
G9606_601	55608	ANKRD10	32.13	34.42	33.41	35.4	33.88	34.9
G9606_4875	8527	DGKD	10.14	10.56	10.78	12.15	13.61	11.91
G9606_32600	51778	MYOZ2	0	0	0	0	0	0
G9606_14781	4781	NFIB	3.6	4.12	4.29	3.14	3.19	3.54
G9606_23965	51458	RHCG	0	0	0	0	0	0
G9606_2009	23136	EPB41L3	15.79	14.6	15.63	15.76	17.24	16.8
G9606_456	23613	ZMYND8	7.7	8.48	7.97	8.27	8.81	7.79
G9606_9857	11027	LILRA2	0	0	0	0.01	0.01	0.02
G9606_4315	23516	SLC39A14	44.46	45.04	45.09	48.23	48.48	45.91
G9606_16075	91647	ATPAF2	13.2	15.32	15.07	16.84	18.3	16.51
G9606_4918	2002	ELK1	22.97	24.52	23.56	26.72	26.34	27.4
G9606_1095	124975	GGT6	0.04	0.04	0	0	0.03	0
G9606_16058	348645	C22orf34	0	0	0	0	0	0
G9606_21774	29767	TMOD2	0.06	0.06	0.01	0.04	0.01	0.06
G9606_9033	8741	TNFSF13	4.39	5.33	4.21	3.03	3.16	3.25
G9606_2037	2009	EML1	1.27	1.28	1.23	1.82	1.97	1.97
G9606_22871	51379	CRLF3	12.01	11.04	11.62	11.83	11.44	11.62
G9606_24434	114794	ELFN2	0.03	0.03	0	0.05	0.08	0.08
G9606_13512	167681	PRSS35	0.06	0.12	0.03	0.03	0.06	0.06
G9606_19216	1522	CTSZ	144.44	146.43	140.26	139.86	137.92	133.1
G9606_27312	101060301	HNRNPCL4	0	0	0	0	0	0
G9606_9636	4534	MTM1	3.62	3.43	4.01	2.98	2.97	3.5
G9606_29363	5959	RDH5	0.19	0.25	0.13	0.48	0.19	0.38
G9606_4708	148229	ATP8B3	0.37	0.44	0.47	0.18	0.33	0.43
G9606_28082	55643	BTBD2	43.4	53.78	49.7	59.57	61.26	52.94
G9606_14921	440712	RHEX	6.92	4.91	5.99	2.8	2.49	2.68
G9606_1652	4287	ATXN3	2.47	2.52	2.56	2.45	2.1	2.91
G9606_33533	79230	ZNF557	0.69	0.5	0.8	0.63	0.49	0.64
G9606_4214	80267	EDEM3	7.29	7.27	7.86	6.63	6.92	7.19
G9606_11244	9967	THRAP3	39.86	41.52	43.02	40.36	40.54	44.66
G9606_19831	130612	TMEM198	0.39	0.42	0.4	0.36	0.4	0.23
G9606_9940	10524	KAT5	24.03	23.89	24.86	28.54	25.63	25.27
G9606_15359	54776	PPP1R12C	26.38	29.17	26.31	29.37	30.89	27.01
G9606_5231	54822	TRPM7	9.55	9.14	9.36	9.14	8.4	10.16
G9606_3049	1523	CUX1	10.66	13.14	11.16	11.37	12.98	12
G9606_12481	26354	GNL3	219.11	198.87	209.31	196.34	207.22	215
G9606_17930	10015	PDCD6IP	36.61	35.72	36.57	35.32	35.68	37.29
G9606_21680	29072	SETD2	8.48	8.26	8.86	8.79	9.04	9.25
G9606_15234	56106	PCDHGA10	0.14	0.39	0.32	0.38	0.46	0.57
G9606_20738	1536	CYBB	0.03	0.06	0.05	0.05	0.08	0.02
G9606_2186	6491	STIL	14.29	13.46	14.13	12.22	12.74	13.26
G9606_12846	90060	CCDC120	2.08	2.81	2.49	2.29	2.66	2.14
G9606_2280	115209	OMA1	21.61	19.01	22.3	15.51	16.37	18.94
G9606_585	91833	WDR20	6.3	6.32	6.29	6.52	6.4	6.5
G9606_25502	7069	THRSP	0	0	0	0	0.07	0
G9606_8160	64423	INF2	22.46	25.3	24.06	27.11	28.88	25.95
G9606_12330	116496	NIBAN1	29.87	31.13	31.43	30.62	30.07	31.62
G9606_20460	284023	RNF227	1.01	1.68	1.23	1.21	1.56	1.51
G9606_27231	55186	SLC25A36	15.83	14.62	16.62	15.51	15.36	16.89
G9606_2820	147138	TMC8	0.41	0.29	0.21	0.23	0.27	0.17
G9606_13839	79891	ZNF671	1.05	1.05	0.74	1.25	0.93	1.08
G9606_7096	55638	SYBU	7.76	9.47	8.52	9.75	9.75	9.83
G9606_7078	92912	UBE2Q2	15.92	14.97	16.57	16.36	15.35	17.09
G9606_25333	757	TMEM50B	10.11	8.68	10.09	8.79	9.19	7.85
G9606_10210	11182	SLC2A6	8.53	10.19	9.12	5.58	5.16	4.28
G9606_5037	80070	ADAMTS20	0.13	0.13	0.13	0.27	0.21	0.38
G9606_23443	1270	CNTF	1.58	1.2	1.57	1.42	1.62	2.13
G9606_16951	302	ANXA2	759.9	734.93	727.77	774.55	715.21	736.84
G9606_2988	3191	HNRNPL	219.43	237.8	233.78	248.62	233.88	233.96
G9606_1598	115584	SLC5A11	0	0.03	0.06	0.04	0	0
G9606_23384	747	DAGLA	0.57	0.83	0.7	0.58	0.77	0.56
G9606_1298	154810	AMOTL1	2.06	2.34	2.21	3.52	3.58	3.49
G9606_27633	83463	MXD3	9.25	8.71	8.88	9	9.63	9.21
G9606_29003	644524	NKX2-4	7.16	7.86	7.78	7.31	6.9	5.82
G9606_12038	7709	ZBTB17	17.13	16.82	16.2	16.9	16.68	15.59
G9606_3961	56884	FSTL5	0	0	0	0	0.01	0
G9606_3040	7253	TSHR	0	0	0	0	0	0
G9606_10744	23500	DAAM2	0	0	0	0.01	0	0
G9606_2297	80790	CMIP	11.95	15.19	13.75	16.92	16.93	15.08
G9606_6642	23420	NOMO1	78.62	79.41	79.74	81.58	83.18	81.47
G9606_19407	25979	DHRS7B	10.41	9.15	9.16	8.96	9.67	8.37
G9606_1597	7108	TM7SF2	1.36	1.31	1.51	1.18	1.08	1.06
G9606_18803	374354	NHLRC2	3.07	2.8	3.35	3.35	3	3.49
G9606_189	8496	PPFIBP1	7.85	7.75	7.87	6.43	6.86	6.71
G9606_27574	5441	POLR2L	231.44	241.32	217.08	228.58	224.19	195.28
G9606_28289	254050	LRRC43	0.2	0.14	0.18	0.06	0	0.07
G9606_13326	284340	CXCL17	0	0	0	0	0	0
G9606_3965	5315	PKM	1755.38	1869.95	1787.25	2099.81	2000.56	1948.03
G9606_12140	10484	SEC23A	30.51	27.39	31.75	32.73	30.22	31.47
G9606_15248	730005	SEC14L6	0	0	0	0	0	0
G9606_10576	79805	VASH2	3.39	3.39	3.6	3.52	4.02	4.03
G9606_20642	94031	HTRA3	0.03	0.11	0.04	0.17	0.22	0.06
G9606_20743	7903	ST8SIA4	0.08	0.19	0.18	0.02	0.15	0.04
G9606_33635	23466	CBX6	26.69	29.43	29.24	32.57	35.01	30.84
G9606_3356	9098	USP6	0.29	0.23	0.3	0.28	0.26	0.24
G9606_22127	85364	ZCCHC3	21.51	21.36	21.3	23.21	20.88	22.24
G9606_11403	51397	COMMD10	6.69	6.17	6.04	4.96	5.41	5.88
G9606_24074	57801	HES4	3.63	5.02	5.34	3.6	4.58	3.64
G9606_35153	254778	VXN	0.02	0.02	0.02	0	0	0.02
G9606_34560	79465	ULBP3	1.63	1.55	1.88	2.41	2.02	1.98
G9606_17944	6385	SDC4	58.16	57.61	58.09	23.63	22.55	24.01
G9606_24045	64951	MRPS24	402.03	418.58	404.78	353.12	363.05	344.34
G9606_21860	149461	CLDN19	0.02	0	0.02	0.02	0.03	0.02
G9606_12562	149951	COMMD7	12.34	12.78	11.87	13.73	12.77	14.08
G9606_25480	147645	VSIG10L	0.55	0.59	0.64	0.77	0.81	0.85
G9606_1958	101928764	LOC101928764	0.14	0.13	0.03	0.29	0.1	0.03
G9606_10635	821	CANX	160.33	148.94	158.51	143.1	133.25	153.38
G9606_30036	50840	TAS2R14	0.64	0.9	1.35	0.46	1.39	0.81
G9606_10049	81790	RNF170	4.38	4.22	4.53	3.64	4.12	4.37
G9606_33683	342371	ATXN1L	6.5	5.99	7.02	6.49	6.93	6.86
G9606_5634	9771	RAPGEF5	1.78	1.81	2.04	2.08	1.92	2.05
G9606_12662	10021	HCN4	0	0	0.01	0	0	0.01
G9606_30463	2057	EPOR	2.62	3.27	2.73	3.6	3.7	3.39
G9606_16646	84274	COQ5	25.65	22.4	23.74	21.23	19.35	20.03
G9606_11977	80323	CCDC68	1.67	2.06	2.22	0.89	1.77	1.94
G9606_11695	105375355	UPK3B	0.61	0.48	0.27	0.34	0.27	0.25
G9606_12703	3665	IRF7	2.08	2.31	2.81	2.3	1.39	1.2
G9606_445	23098	SARM1	0.05	0.05	0.1	0.07	0.06	0.11
G9606_22245	57534	MIB1	9.7	8.89	10.34	8.72	7.58	9.42
G9606_3206	119559	SFXN4	50.69	49.01	48.09	54.28	49.68	48.42
G9606_24806	81025	GJA9	0.03	0.03	0.03	0.03	0	0.03
G9606_14628	4656	MYOG	0	0.05	0	0	0	0
G9606_27493	146206	CARMIL2	0.26	0.31	0.29	0.27	0.37	0.4
G9606_17565	4045	LSAMP	0.24	0.18	0.16	0.19	0.19	0.26
G9606_2948	339883	C3orf35	0.31	0.59	0.71	0.51	0.34	0.76
G9606_15813	23632	CA14	0.37	0.62	0.43	0.27	0.33	0.42
G9606_34974	10247	RIDA	32.98	30.75	34.76	35.96	35.05	40.91
G9606_17933	5745	PTH1R	0	0	0	0	0.04	0
G9606_2319	51678	MPP6	7.22	6.4	7.04	6.88	6.78	7.82
G9606_10543	54518	APBB1IP	14.24	16.98	17.02	18.28	18.05	19.08
G9606_14868	100131801	PET100	56.81	47.25	47.7	36.97	43.67	45.73
G9606_9614	54801	HAUS6	28.85	25.06	27.91	28.94	28.94	30.44
G9606_10194	23462	HEY1	0.56	0.5	0.87	0.8	0.98	1.13
G9606_3861	27145	FILIP1	0.02	0.01	0.04	0	0.02	0.02
G9606_2318	576	ADGRB2	0.56	0.84	0.61	0.82	0.88	0.71
G9606_7952	54876	DCAF16	9.68	9.26	9.81	10.23	10.23	10.83
G9606_23676	84876	ORAI1	21.5	28.25	22.37	27.36	25.35	24.16
G9606_14753	10456	HAX1	113.14	111.53	110.52	97.31	95.57	95.72
G9606_21717	9360	PPIG	18.38	14.06	16.47	14.71	13.53	15.37
G9606_32458	55571	CNOT11	40.73	39.75	42.13	38.94	38.7	38.69
G9606_7109	84632	AFAP1L2	4.94	5.02	4.96	7.67	7.84	8.42
G9606_14333	147837	ZNF563	1.54	2.05	2.06	1.27	0.95	1.88
G9606_27663	57613	FAM234B	3.66	3.42	3.23	3.02	2.76	3.1
G9606_17525	5111	PCNA	182.25	170.25	181.9	178.17	165.95	179.68
G9606_9669	57533	TBC1D14	23.58	23.74	24.86	27.92	29.03	28.74
G9606_15256	132332	TMEM155	1.26	1.91	1.41	0.94	0.98	1.02
G9606_7284	3706	ITPKA	0.2	0.12	0.2	0.16	0.31	0.21
G9606_34465	153218	SPINK13	0	0	0	0	0	0
G9606_6450	10460	TACC3	60.24	68.65	63.18	68.63	71.68	66.6
G9606_4764	3035	HARS1	83.55	78.89	81.2	81.34	81.93	77.89
G9606_33089	161198	CLEC14A	0	0	0	0	0	0
G9606_35893	338879	RNASE10	0	0	0	0	0	0
G9606_29303	345079	SOWAHB	0.03	0.05	0.03	0.02	0	0.03
G9606_5410	814	CAMK4	0.47	0.41	0.44	0.63	0.62	0.73
G9606_33690	1200	TPP1	30.43	32.28	30.29	32.03	32.36	32.44
G9606_21636	55856	ACOT13	5.53	5.02	5.74	5.13	5.4	5.34
G9606_3184	55031	USP47	9.39	8.87	9.66	8.45	8.64	9.69
G9606_3969	253725	WASHC2C	21.14	19.01	21.28	20.77	21	20.46
G9606_9585	57512	GPR158	0	0	0	0	0	0
G9606_3129	22903	BTBD3	7.46	6.87	6.98	6.9	7.19	7.27
G9606_11327	5871	MAP4K2	4.24	4.85	4.27	4.9	4.3	3.9
G9606_7170	6296	ACSM3	7.3	7.25	6.41	4.91	4.64	4.74
G9606_5996	25945	NECTIN3	4.43	4.26	4.42	4.55	4.49	4.56
G9606_19494	196394	AMN1	6.61	6.43	6.67	5.73	4.55	4.02
G9606_1035	85015	USP45	11.29	9.76	11.87	10.56	9.42	11.04
G9606_33521	668	FOXL2	0	0	0	0	0	0.02
G9606_11647	8358	H3C2	0.26	0.52	1.3	0.53	0	0
G9606_20529	1737	DLAT	47.77	43.28	47.59	46.66	45.45	50.06
G9606_4792	55761	TTC17	17.87	16.46	17.08	16.13	15.77	17.25
G9606_18599	57475	PLEKHH1	2.87	3.04	3.4	2.5	2.95	2.61
G9606_9001	84439	HHIPL1	0	0	0	0.02	0	0.03
G9606_9322	283537	SLC46A3	0.02	0	0	0.04	0	0
G9606_22339	6468	FBXW4	14.59	14.21	13.91	16.46	16.32	16.45
G9606_11199	55178	MRM3	32.5	34.18	30.2	31.46	30.85	30.01
G9606_6525	374969	SVBP	25.31	25.84	22.22	23.09	24.95	23.66
G9606_5958	102724788	LOC102724788	0	0	0	0	0.1	0.03
G9606_35279	4626	MYH8	0	0	0	0	0	0
G9606_19925	56912	IFT46	3.19	3.81	3.52	3.88	3.5	3.74
G9606_16869	1854	DUT	50.5	46.75	50.83	47.65	45.94	50.32
G9606_8158	91750	LIN52	5.12	3.98	4.02	3.57	3.51	4.09
G9606_28658	2150	F2RL1	0.71	0.58	0.75	0.6	0.34	0.64
G9606_9824	4123	MAN2C1	21.46	21.97	21.05	21.39	25.29	20.4
G9606_21429	1951	CELSR3	0.52	0.7	0.69	0.65	0.67	0.62
G9606_1802	1739	DLG1	19.68	19.4	20.37	17.58	16.88	19.1
G9606_29464	3929	LBP	0	0	0	0.04	0.04	0.04
G9606_624	83986	FAM234A	13.97	17	15.04	16.25	17.24	14.27
G9606_35503	3201	HOXA4	0	0	0	0	0	0
G9606_17851	79607	FAM118B	14.22	12.84	13.59	14.02	13.25	13.38
G9606_33071	414332	LCN10	0	0	0.08	0	0	0.04
G9606_35980	4130	MAP1A	0.22	0.3	0.2	0.58	0.76	0.57
G9606_9862	63940	GPSM3	2.86	3.94	2.58	2.2	2.74	2.18
G9606_5843	10799	RPP40	50.22	41.02	46.42	45.72	42.81	47.46
G9606_14385	9262	STK17B	2.62	2.38	2.34	2.5	2.47	3.15
G9606_31981	107983998	LOC107983998	0.45	0.56	0.8	0.54	0.52	0.52
G9606_3045	8842	PROM1	1.23	0.86	1.07	0.36	0.39	0.39
G9606_18555	10929	SRSF8	6.02	6.23	6.52	6.87	6.93	7.07
G9606_4945	10274	STAG1	5.11	5.46	5.47	5.67	5.18	5.78
G9606_16767	6538	SLC6A11	0.01	0	0	0	0.01	0
G9606_17511	134266	GRPEL2	9.12	9.36	8.95	8.12	7.32	7.93
G9606_11579	5793	PTPRG	5.27	5.24	5.59	4.45	4.74	5.12
G9606_15938	79856	SNX22	0.78	0.92	0.66	0.77	0.46	0.68
G9606_17506	4795	NFKBIL1	19.18	20.06	19.71	19.91	22.61	19.47
G9606_28178	256051	ZNF549	0.71	0.78	0.74	0.61	0.54	0.67
G9606_8902	3008	H1-4	0.36	0.37	0.62	0.61	0.25	0.37
G9606_5100	3385	ICAM3	2.31	2.82	2.92	2.88	3.57	3.51
G9606_24537	2587	GALR1	0	0	0	0	0	0
G9606_18860	8620	NPFF	1.33	2.01	2.64	4.09	1.67	2.94
G9606_14720	89765	RSPH1	0.31	0.18	0	0.13	0.25	0.08
G9606_3744	8028	MLLT10	21.66	20.81	20.2	23.23	22.46	21.17
G9606_30029	3788	KCNS2	0	0	0	0	0	0
G9606_3560	5475	PPEF1	0	0	0	0	0	0
G9606_24873	26254	OPTC	0	0	0	0.04	0	0
G9606_16959	148206	ZNF714	1.21	1.02	1.18	1.06	1.22	1.05
G9606_5685	157697	ERICH1	26.79	27.03	26.62	25.97	27.84	26.56
G9606_331	444	ASPH	53.74	50.02	55.53	49.21	50.65	54.34
G9606_14832	5864	RAB3A	0.62	0.93	0.89	1.13	1.05	0.94
G9606_19395	64146	PDF	12.17	12.2	12.66	13.89	14	12.47
G9606_26752	356	FASLG	0	0	0.04	0	0	0
G9606_7677	535	ATP6V0A1	11.26	12.01	12.21	11.53	12.15	11.78
G9606_13217	11149	BVES	0.73	0.71	0.66	0.51	0.7	0.79
G9606_31748	55009	FAM174C	55.75	68.96	56.91	72.61	72.71	64.57
G9606_32886	3226	HOXC10	0	0	0	0	0	0
G9606_6807	2175	FANCA	12.77	13.17	12.99	14.19	15.49	14.17
G9606_11135	23620	NTSR2	0	0	0	0.06	0	0
G9606_19654	26050	SLITRK5	2.93	3.21	2.91	4.03	3.78	4.37
G9606_6513	57654	UVSSA	3.75	2.75	2.57	2.13	3.13	2.79
G9606_4555	4640	MYO1A	0.02	0	0	0	0	0
G9606_26696	9590	AKAP12	4.88	4.9	4.86	6.57	6.31	6.16
G9606_30500	6732	SRPK1	46.16	45.13	45.37	43.32	42.56	47.57
G9606_19836	7421	VDR	8.16	8.67	8.03	6.45	6.09	5.44
G9606_4893	92312	MEX3A	13.73	14.66	14.54	13.85	15.2	14.68
G9606_32169	147948	ZNF582	0.23	0.05	0.31	0.13	0.21	0.16
G9606_3037	26084	ARHGEF26	2	1.61	1.84	2.04	2.2	1.98
G9606_19840	728118	NUTM2A	0.39	0.7	0.55	0.63	0.59	0.51
G9606_19505	9495	AKAP5	0.76	0.75	0.9	0.66	0.62	0.73
G9606_12527	79724	ZNF768	20.65	24.73	24.55	27.84	26.49	25.17
G9606_246	23259	DDHD2	16.61	14.81	17.08	14.31	14.48	16.8
G9606_25811	9358	ITGBL1	0.12	0.04	0.13	0.09	0.03	0.13
G9606_9859	29953	TRHDE	2.89	3.08	3.42	2.88	3	3.13
G9606_28768	27102	EIF2AK1	48.9	48.08	47.52	45.63	48.14	50.33
G9606_10208	63899	NSUN3	2.49	2.25	2.19	1.84	2.29	2.46
G9606_3821	10326	SIRPB1	0.65	0.46	0.52	0.38	0.52	0.67
G9606_7616	83401	ELOVL3	0.06	0	0	0	0	0
G9606_4054	9885	OSBPL2	6.68	6.35	6.33	5.84	6.24	6.11
G9606_6232	10279	PRSS16	1.04	0.87	1.04	0.93	1.23	0.99
G9606_8035	23157	SEPTIN6	15.54	16.06	14.78	14.59	15.47	15.98
G9606_1055	22806	IKZF3	3.84	3.92	3.77	2.86	2.77	3.2
G9606_8296	51111	KMT5B	8.12	8.22	9.13	7.47	7.88	7.92
G9606_13124	64091	POPDC2	0.04	0.04	0.09	0.08	0.04	0.05
G9606_6923	9697	TRAM2	7.21	7.72	7.75	8.46	8.73	8.85
G9606_11992	94239	H2AZ2	25.27	23.58	24.89	25.95	23.57	25.45
G9606_574	388795	EFCAB8	1.09	1.07	1.15	1.2	1.35	1.29
G9606_12814	55339	WDR33	19.22	19.32	19.86	20.67	21.45	20.73
G9606_10033	5017	OVOL1	0.03	0	0	0	0.03	0
G9606_28595	7389	UROD	292.37	292.55	277.25	256.04	254.14	260.21
G9606_15986	6790	AURKA	58.57	55.07	58.82	53.05	54.26	54.33
G9606_1165	54821	ERCC6L	5.87	4.97	5.1	6.08	5.37	6.36
G9606_9248	54929	TMEM161A	31.55	32.67	31.68	33.43	35.92	31.64
G9606_839	25988	HINFP	10.96	9.7	9.62	11.47	11.95	11.82
G9606_22540	10690	FUT9	0	0	0	0	0.01	0.01
G9606_13494	123207	C15orf40	5.36	6.56	6.24	6.3	7.03	5.94
G9606_9328	133383	SETD9	3.01	3.14	4.31	2.89	2.57	2.99
G9606_8861	10921	RNPS1	140.11	164.54	155.08	181.06	174.4	165.81
G9606_5930	140876	RIPOR3	0.35	0.63	0.5	0.18	0.16	0.17
G9606_29650	1427	CRYGS	0.87	0.88	1	0.33	0.68	1.01
G9606_1449	54959	ODAM	0	0	0	0	0	0
G9606_12435	59269	HIVEP3	0.19	0.25	0.26	0.37	0.38	0.36
G9606_21127	4174	MCM5	53.14	57.35	50.32	57.8	59.16	55.51
G9606_1512	2203	FBP1	0.06	0	0	0.06	0	0
G9606_713	79796	ALG9	7.22	8.16	7.53	8.35	7.64	8.02
G9606_30158	5454	POU3F2	0	0.01	0	0	0	0
G9606_10792	6756	SSX1	0.13	0	0	0.07	0.07	0
G9606_11129	10487	CAP1	227.89	218.69	231.47	208.45	213.97	223.11
G9606_33262	391712	TRIM61	3.92	4.02	4.04	3.24	3.82	4.55
G9606_11475	285367	RPUSD3	115.14	121.18	121.05	112.33	109.9	107.45
G9606_31024	124402	UBALD1	35.74	45.18	36.87	47.19	51.44	41.7
G9606_182	79852	EPHX3	0.04	0.04	0.04	0.04	0.04	0.04
G9606_33879	26648	OR7E24	2.09	1.09	2.39	1.51	1.64	1.2
G9606_26994	9475	ROCK2	6.68	6.27	6.87	6.29	6.2	6.2
G9606_34621	58527	ABRACL	77.86	74.88	79.16	58.73	57.51	68.96
G9606_14906	161931	ADAD2	0.4	0.42	0.5	0.62	0.59	0.96
G9606_11905	5190	PEX6	6.84	9.27	7.99	10.15	9.99	9.37
G9606_9790	6799	SULT1A2	0.12	0.27	0.23	0.12	0.12	0.35
G9606_5098	79072	FASTKD3	9.69	9.43	10.1	10.2	10.01	11.27
G9606_5314	28988	DBNL	23.55	29.63	25.78	28.16	27.31	25.92
G9606_18853	6431	SRSF6	30.81	29.72	28.79	30.07	28.85	30.35
G9606_11474	23595	ORC3	40.06	37.56	39.71	38.82	38.08	41.16
G9606_14925	10783	NEK6	20.45	20.3	20.36	23.52	22.14	20.52
G9606_14949	55971	BAIAP2L1	21.46	22.22	21.4	20.1	19.57	19.26
G9606_21086	282808	RAB40AL	0.08	0	0	0	0	0
G9606_30073	54923	LIME1	1.17	1.48	1.4	1.41	2.2	1.38
G9606_11715	64375	IKZF4	3.45	3.74	3.23	2.88	3.36	3.55
G9606_19719	84959	UBASH3B	3.83	3.58	3.82	3.27	3.34	3.24
G9606_8333	158399	ZNF483	1.25	1.24	1.35	1.11	1.3	1.26
G9606_6226	134728	IRAK1BP1	3.66	3.54	3.23	2.87	3.82	2.33
G9606_11600	10978	CLP1	16.96	16.51	16.44	16.09	18.52	17.76
G9606_2479	27098	CLUL1	0.05	0	0	0	0	0.06
G9606_11816	84223	IQCG	4.53	4.01	5.38	4.05	4.19	3.69
G9606_15509	1184	CLCN5	1.29	1.29	1.29	1.58	1.37	2.05
G9606_26914	60506	NYX	0.5	0.5	0.33	0.38	0.12	0.21
G9606_13926	1524	CX3CR1	0	0	0	0	0	0
G9606_4691	26468	LHX6	5.9	6.21	6.15	6.64	6.73	6.73
G9606_421	101059938	NPIPA7	42.27	41.53	41.28	36.58	42.56	38.23
G9606_6793	23421	ITGB3BP	62.43	61.49	63.67	71.66	62.97	70.26
G9606_7370	79621	RNASEH2B	13.46	12.73	14.64	13.63	13.28	14.82
G9606_28396	51621	KLF13	0.51	0.58	0.51	0.65	0.68	0.66
G9606_23042	9371	KIF3B	10.94	10.71	10	10.76	11.57	10.58
G9606_4411	84679	SLC9A7	5.59	5.61	5.31	4.96	4.84	4.91
G9606_32384	4701	NDUFA7	224.87	209.77	204.24	186.29	193.65	180.27
G9606_21090	79654	HECTD3	32.92	37.48	34.12	37.54	38.29	35.39
G9606_2334	1984	EIF5A	1059.14	1273.46	1183.7	1261.3	1209.87	1181.31
G9606_7921	55138	FAM90A1	0.54	0.85	0.91	0.93	1.2	0.91
G9606_19653	55520	ELAC1	2.08	2.01	2.58	1.84	1.89	2.12
G9606_18253	9807	IP6K1	15.33	16.13	16.48	18.55	18.22	17.71
G9606_12478	4241	MELTF	3.56	3.67	3.4	2.3	2.45	2.06
G9606_5604	10818	FRS2	2.81	2.94	3.52	3.46	3.19	3.52
G9606_21477	1730	DIAPH2	4.94	4.22	4.83	4.19	4.28	4.85
G9606_3980	112858	TP53RK	11.57	12.87	11.06	11.5	11.69	12.01
G9606_12974	26027	ACOT11	0.47	0.49	0.44	0.54	0.69	0.56
G9606_7236	5930	RBBP6	11.66	11.2	11.31	11.2	11.88	11.62
G9606_3498	414189	AGAP6	17.79	17.66	15.9	16.66	17.2	16.33
G9606_7522	9414	TJP2	20.71	22.57	22.31	17.86	19.11	17.63
G9606_28241	112267886	LOC112267886	0	0	0	0	0	0
G9606_28827	1840	DTX1	0	0	0	0	0	0
G9606_26142	100529063	BCL2L2-PABPN1	6.53	7.27	7.62	6.71	7.18	8.34
G9606_6058	6120	RPE	13.99	13.44	12.95	12.65	11.76	14.12
G9606_7520	2674	GFRA1	0.29	0.18	0.25	0.08	0.04	0.04
G9606_5886	5747	PTK2	20.54	18.71	18.55	18	18.01	18.99
G9606_20070	79693	YRDC	24.27	29.01	26.07	27.02	28.63	23.96
G9606_28785	7730	ZNF177	0.45	0.2	0.38	0.29	0.18	0.35
G9606_753	378108	TRIM74	13.1	12.22	11.68	12.5	13.81	14.41
G9606_15988	29893	PSMC3IP	10.79	6.65	9.33	10.41	11.89	10.41
G9606_29206	81631	MAP1LC3B	44.65	44.85	47.66	47.94	44.64	48.47
G9606_13522	54534	MRPL50	24.88	21.93	23.15	22.2	21.44	22.25
G9606_23687	100462977	MTRNR2L1	226.3	220.96	210.78	210.52	178.28	197.03
G9606_13073	27290	SPINK4	0	0	0	0	0	0
G9606_7832	55022	PID1	0	0	0	0	0	0
G9606_5698	10557	RPP38	47.22	49.82	43.11	49.85	41.76	46.53
G9606_368	57007	ACKR3	0	0	0	0	0	0
G9606_13203	488	ATP2A2	60.73	60.02	62.4	63.87	64.56	64.6
G9606_18674	51172	NAGPA	17.33	19.47	17.86	22.2	23	20.38
G9606_10784	285440	CYP4V2	0.36	0.35	0.37	0.19	0.34	0.26
G9606_5708	100130890	TSTD3	1.03	3.18	2.51	2.27	1.63	1.66
G9606_14963	57648	KIAA1522	31.82	37.61	36.83	40.24	43.99	38.32
G9606_520	7322	UBE2D2	55.55	57.92	59.66	60.84	62.85	60.9
G9606_21160	79753	SNIP1	4.64	4.16	4.68	4.59	4.18	4.42
G9606_33627	708	C1QBP	506.29	462.64	513.78	500.92	475.24	515.51
G9606_22363	144983	HNRNPA1L2	4.8	4.56	5.22	4.33	5.12	5.35
G9606_25142	51244	CCDC174	10.41	10.56	10.91	8.94	8.94	11.07
G9606_3832	2914	GRM4	0	0	0	0.01	0	0
G9606_23304	221908	PPP1R35	48.14	54.14	46.75	44.58	45.98	39.76
G9606_16167	23753	SDF2L1	28.53	32.11	32.64	28.12	31.45	25.05
G9606_14149	58491	ZNF71	3.3	2.88	2.38	3.46	2.62	2.48
G9606_16635	4774	NFIA	3.55	3.97	4.63	4.08	3.78	4.59
G9606_16166	55652	SLC48A1	13.48	13.55	12.54	9.81	10.62	9.97
G9606_152	65988	ZNF747	2.55	2.67	2.93	2.88	3.36	2.56
G9606_265	4054	LTBP3	6.48	9.36	7.21	13.32	15.41	12.52
G9606_3714	10966	RAB40B	3.38	3.57	2.86	4.85	4.7	4.78
G9606_5077	51106	TFB1M	17.93	16.09	17.1	15.29	14.35	15.47
G9606_25567	133923	ZNF474	0.27	0.15	0.09	0.19	0.23	0.19
G9606_3116	91607	SLFN11	0	0.03	0.01	0	0	0.02
G9606_16087	11335	CBX3	121.54	102.49	111.85	104.06	106.89	116.59
G9606_30828	158830	CXorf65	0	0	0	0	0	0
G9606_1395	150280	HORMAD2	0.06	0	0	0	0.09	0
G9606_1384	3386	ICAM4	0.31	0.12	0.14	0.06	0.44	0.25
G9606_2309	55630	SLC39A4	34.89	38	39.77	37.57	32.01	32.05
G9606_29053	51024	FIS1	144.69	142.96	133.5	137.76	139.83	126.34
G9606_2999	8629	JRK	2.47	2.93	2.68	3.26	4.09	3.25
G9606_17158	7477	WNT7B	13.91	16.48	15.6	18.39	19.07	16.36
G9606_19419	3861	KRT14	0	0.09	0	0	0.09	0
G9606_1524	10645	CAMKK2	22.67	23.53	23.25	23.75	24.13	24.08
G9606_14670	5029	P2RY2	4.33	5.12	5.27	4.57	5.7	4.5
G9606_7657	23483	TGDS	7.3	6.04	7.56	5.38	6.06	5.98
G9606_25547	57622	LRFN1	6.7	8.13	7.28	12.03	12.23	10.72
G9606_28764	48	ACO1	65.8	65.6	66.15	31.4	29.41	29.72
G9606_33861	10	NAT2	0	0	0	0.12	0	0
G9606_24654	137797	LYPD2	0	0	0	0	0	0
G9606_19391	58478	ENOPH1	49.57	47.36	52.08	48.16	49.72	52.58
G9606_29150	11045	UPK1A	0	0	0	0	0	0
G9606_22165	2664	GDI1	28.46	31.03	29.62	31.59	35.64	29.68
G9606_3245	11105	PRDM7	0.02	0	0.02	0	0.05	0
G9606_5565	6665	SOX15	0.18	0.18	0.24	0.3	0.55	0.18
G9606_14724	339366	ADAMTSL5	0.03	0.03	0.03	0.11	0.08	0
G9606_12418	56262	LRRC8A	8.92	10.07	9.56	10.9	10.38	9.87
G9606_23668	8407	TAGLN2	373.53	393.8	381.23	434.06	393.95	409.05
G9606_31675	10186	LHFPL6	5.9	6.62	6.51	6.28	5.23	5.14
G9606_19521	27198	HCAR1	0.41	0.45	0.43	0.42	0.46	0.4
G9606_28750	84968	PNMA6A	1.28	1.18	1.14	2.07	2.26	1.8
G9606_9350	1798	DPAGT1	38.02	40.02	38.54	37.57	37.29	39.34
G9606_19734	7155	TOP2B	33.63	31.58	33.36	33.78	31.29	36.86
G9606_24769	9445	ITM2B	7.87	8.28	8.41	8.16	7.73	8.73
G9606_6197	5705	PSMC5	158.84	149.46	157.34	155.18	164.13	160.8
G9606_33837	8928	FOXH1	0.15	0	0.14	0.26	0	0
G9606_1118	23269	MGA	8.19	8.37	8.83	8.85	8.7	9.28
G9606_14893	84993	UBL7	67.43	71.5	63.6	70.89	69.49	66.18
G9606_7048	54790	TET2	0.92	0.8	1.07	0.97	0.89	1.18
G9606_783	23523	CABIN1	11.07	14.02	13.21	15.69	15.4	14.25
G9606_9055	5025	P2RX4	10.74	10.33	10.58	8.49	8.39	9.07
G9606_10832	8568	RRP1	91.24	103.79	102.32	89.1	91.38	82.5
G9606_16240	79682	CENPU	14.51	13.74	13.83	14.55	13.59	15.99
G9606_22571	7201	TRHR	0	0.04	0.02	0.05	0	0.02
G9606_308	55755	CDK5RAP2	11.94	11.7	11.93	10.75	11.67	11.6
G9606_8717	25847	ANAPC13	67.65	64.77	65.98	63.34	55.95	62.73
G9606_176	54800	KLHL24	2.78	2.58	3.02	2.88	2.72	2.73
G9606_18996	3856	KRT8	651.29	686.84	661.82	731.29	691.55	683.13
G9606_24864	64793	CEP85	15.21	16.18	16.27	15.25	18.57	17.44
G9606_21767	342909	ZNF284	0.71	0.5	0.81	0.49	0.64	0.47
G9606_9749	415	ARSL	1.09	1.13	0.95	0.87	1.19	1.13
G9606_13352	170690	ADAMTS16	0.19	0.29	0.31	0.48	0.37	0.31
G9606_21692	57393	CLTRN	0.21	0.06	0.16	0.16	0.06	0.06
G9606_17283	10208	USPL1	7.66	8.36	8.61	7.88	8.81	9.09
G9606_6315	25778	DSTYK	4.39	3.98	4.17	4.64	4.74	4.86
G9606_8586	5819	NECTIN2	35.4	40.17	36.45	34.19	31.94	27.74
G9606_33670	388115	CCDC9B	5.19	4.92	5.71	5.6	6.55	6.11
G9606_5289	64858	DCLRE1B	13.64	14.14	14.95	14.78	14.98	16.15
G9606_5040	8195	MKKS	16.83	15.57	17	14.35	15.24	16.65
G9606_630	80174	DBF4B	19.95	21.19	20.74	21.44	23.16	20.52
G9606_8630	22982	DIP2C	1.77	1.68	1.87	2.12	2.24	1.94
G9606_13260	340069	FAM170A	0	0.11	0.06	0.06	0	0
G9606_19974	144577	C12orf66	6.68	6.82	7.65	6.47	6.59	6.92
G9606_17958	5432	POLR2C	65.56	65.25	62.03	67.62	62.37	62.12
G9606_9374	4048	LTA4H	165.14	158.65	160.86	158.75	157.71	168.49
G9606_4899	445	ASS1	96.36	103.43	99.14	80.87	72.89	76.3
G9606_20099	10291	SF3A1	37.21	45.08	42.6	46.63	46.57	44.16
G9606_14923	6689	SPIB	0.06	0.08	0.04	0.05	0.02	0.02
G9606_6244	2104	ESRRG	0.3	0.36	0.26	0.32	0.41	0.36
G9606_9396	4194	MDM4	2.95	2.79	2.62	2.94	3.04	2.98
G9606_14181	81573	ANKRD13C	17.02	15.66	17.57	16.78	15.94	17.94
G9606_17117	80345	ZSCAN16	3.78	3.84	3.59	3.05	2.67	3.46
G9606_11257	25799	ZNF324	3.81	3.77	3.69	4.11	4.89	3.77
G9606_6686	124565	SLC38A10	5.98	6.91	6.67	8.23	8.74	8.17
G9606_5340	130940	CCDC148	0.07	0.23	0.13	0.13	0.07	0.07
G9606_3515	54058	C21orf58	4.42	4.4	3.7	3.43	3.78	3.17
G9606_4189	64328	XPO4	8.03	7.78	8.01	8.46	7.72	8.63
G9606_11049	10551	AGR2	0	0	0	0	0	0
G9606_12713	7086	TKT	314.3	347.37	333.17	363.47	379.76	353.78
G9606_11139	3693	ITGB5	26.93	27.47	28.18	29.36	32.5	28.67
G9606_26408	10598	AHSA1	228.39	217.55	235.22	219.36	223.42	230
G9606_25006	8851	CDK5R1	4.2	4.43	4.08	4.4	4.25	4.01
G9606_23916	155006	TMEM213	0.02	0	0.02	0.02	0	0
G9606_868	55335	NIPSNAP3B	0.49	0.5	0.73	0.69	0.57	0.66
G9606_11744	84282	RNF135	6.88	7.24	6.5	7.43	6.19	6.76
G9606_8787	219670	ENKUR	0.16	0.18	0.23	0.1	0.15	0.04
G9606_560	151651	EFHB	0	0	0.07	0.04	0.03	0
G9606_1483	10203	CALCRL	0.01	0.04	0.04	0.04	0.01	0.01
G9606_6988	56937	PMEPA1	4.17	4.27	3.66	6.11	6.03	5.72
G9606_11661	4116	MAGOH	220.96	158.98	186.81	165.57	165.93	180.92
G9606_25025	84888	SPPL2A	8.35	8.83	8	6.98	7.39	8.15
G9606_9629	59277	NTN4	0.09	0.13	0.07	0.02	0.02	0.04
G9606_14117	51520	LARS1	57.59	55.29	57.49	53.89	51.22	56.85
G9606_18406	8320	EOMES	0	0	0	0.02	0	0
G9606_7209	2845	GPR22	0	0	0	0	0	0
G9606_6093	54989	ZNF770	12.68	12.37	12.54	14.11	13.61	14.89
G9606_3856	7690	ZNF131	14.85	13.93	14.7	14.87	14.78	16.95
G9606_6813	10516	FBLN5	0.16	0.13	0.33	0.74	0.64	0.52
G9606_2557	91304	TMEM259	64.06	81.51	73.55	79.02	87.28	72.17
G9606_34850	142940	TRUB1	16.13	14.05	16.19	14.37	13.15	14.58
G9606_20159	728489	DNLZ	2.48	3.03	3.11	3.28	3.51	2.23
G9606_24365	50617	ATP6V0A4	0	0.05	0	0.02	0	0
G9606_14292	2900	GRIK4	0.45	0.36	0.33	0.55	0.44	0.43
G9606_4429	60528	ELAC2	82.88	88.18	83.87	91.39	90.9	86.09
G9606_13880	10048	RANBP9	21.83	22.98	22.13	22.36	21.7	25.15
G9606_13641	30827	CXXC1	20.28	23.29	22.38	26.07	25.9	24.14
G9606_9835	254048	UBN2	0.9	0.94	0.94	0.9	0.93	0.97
G9606_3615	51569	UFM1	21.49	17.82	20	17.47	17.56	21.23
G9606_29778	100463289	MTRNR2L5	0	0	0	0	0	0
G9606_18561	4671	NAIP	1.51	1.38	1.4	1.37	1.93	1.67
G9606_8185	1729	DIAPH1	43.76	44.21	45.56	45.15	46.76	49.23
G9606_19556	9736	USP34	10.47	9.97	10.13	10.04	10.05	11.05
G9606_29597	11067	DEPP1	0.44	0.61	0.49	0.54	0.63	0.38
G9606_4791	374618	TEX9	4.35	3.82	3.98	4.26	3.1	4.92
G9606_19045	6434	TRA2B	119.48	109.95	114.51	114.9	112.83	118.47
G9606_19328	25949	SYF2	43.64	39.57	42.23	37.82	40.81	46.72
G9606_17284	84900	RNFT2	0.1	0.12	0.17	0.12	0.39	0.39
G9606_3873	124817	CNTD1	0.95	1	0.68	0.75	0.87	0.94
G9606_9655	8045	RASSF7	4.52	6.59	5.45	5.41	5.32	4.99
G9606_7341	152404	IGSF11	0.02	0	0	0.04	0	0.06
G9606_2338	26268	FBXO9	25.36	21.99	24.05	24.98	24.22	26.2
G9606_1082	55728	N4BP2	0.63	0.64	0.67	0.8	0.56	0.68
G9606_27661	83650	SLC35G5	0	0	0.06	0	0	0.12
G9606_15033	25925	ZNF521	0	0	0	0	0	0
G9606_7658	54875	CNTLN	3.87	4.07	4.45	4.1	4.3	4.38
G9606_19147	10220	GDF11	9.61	12.62	10.3	12.14	12.75	12.15
G9606_10162	144321	GLIPR1L2	0.23	0.13	0.39	0.32	0.15	0.39
G9606_29286	55329	MNS1	22.92	23.58	25.53	20.98	21.99	22.47
G9606_11965	25941	TPGS2	68.53	68.2	71.44	70.29	69.61	70.8
G9606_4374	158401	SHOC1	0.67	0.6	0.84	0.53	0.65	0.5
G9606_20420	64005	MYO1G	0	0	0.02	0	0	0
G9606_13692	90592	ZNF700	4.11	3.53	4.5	3.77	3.78	4.85
G9606_3701	4097	MAFG	14.26	15.18	15.25	14.37	15.59	14.44
G9606_11836	56139	PCDHA10	0.01	0	0	0.01	0.02	0
G9606_1922	4154	MBNL1	21.85	20.87	21.57	20.87	20.59	23.08
G9606_14057	26046	LTN1	10.48	10.19	11.31	9.51	9.01	9.16
G9606_13848	837	CASP4	12.03	12.35	10.65	4.42	4.36	4.05
G9606_9735	23405	DICER1	8.35	8.22	8.34	8.16	7.97	8.9
G9606_24488	6493	SIM2	0.07	0.05	0.18	0.15	0.13	0.27
G9606_620	84310	C7orf50	84.49	86.2	81.12	87.51	88.29	80.79
G9606_4296	80000	GREB1L	0.71	0.76	0.72	0.51	0.58	0.63
G9606_9504	6091	ROBO1	7.36	7.02	7.3	6.18	5.51	6.12
G9606_13343	23362	PSD3	3.46	3.21	3.55	3.06	2.97	3.12
G9606_31718	6779	STATH	0	0	0	0	0.49	0
G9606_6378	152559	PAQR3	15.94	15.22	19.46	16.41	17.06	16.99
G9606_4995	130752	MDH1B	0.34	0.25	0.42	0.35	0.33	0.33
G9606_31991	113622	ADPRHL1	0.23	0.37	0.34	0.36	0.08	0.39
G9606_7012	55531	ELMOD1	0.66	0.5	0.55	0.74	0.56	0.68
G9606_26758	80095	ZNF606	1.21	0.77	0.77	0.76	0.72	0.92
G9606_14564	414918	DENND6B	1.31	1.8	1.52	1.16	0.99	0.94
G9606_3013	90835	CCDC189	6.82	5.6	5.75	6.53	7.4	5.24
G9606_25062	2172	FABP6	7.41	8.05	6.12	0.48	1.1	0.28
G9606_238	84254	CAMKK1	15.38	15.45	15.69	25.5	26.61	24.88
G9606_9118	1496	CTNNA2	0	0.02	0	0	0	0
G9606_19852	22979	EFR3B	0.02	0.01	0	0	0.01	0.02
G9606_9799	9570	GOSR2	28.19	29.12	32.4	33.72	33.1	33.06
G9606_8773	57214	CEMIP	0	0.01	0.02	0.08	0.05	0.1
G9606_19326	9802	DAZAP2	109.36	114.59	111.46	113.1	112.92	115.96
G9606_6810	339456	TMEM52	2.07	2.46	1.34	3.04	2.14	2.61
G9606_638	11060	WWP2	13.74	14.84	14.65	15.77	15.8	14.01
G9606_27185	866	SERPINA6	0.57	0.57	0.53	0	0	0
G9606_32078	26056	RAB11FIP5	9.26	11.7	10.35	11.73	13.17	11.21
G9606_25656	509	ATP5F1C	334.09	300.92	310.17	308.06	290.07	317.26
G9606_22534	10636	RGS14	4.08	4.75	4.15	4.66	3.99	3.7
G9606_29904	3915	LAMC1	41.98	41.7	43.05	40.15	40.09	40.15
G9606_27437	5446	PON3	1.09	1.23	1.6	0.96	0.98	1.33
G9606_24999	100129098	LOC100129098	0	0	0	0	0.03	0
G9606_20994	684	BST2	0.94	0.52	0.87	0.43	0.35	0.97
G9606_3428	6875	TAF4B	17.54	17.15	17.68	16.33	15.77	17.63
G9606_9346	4188	MDFI	0	0.05	0	0	0	0
G9606_28277	10121	ACTR1A	48.96	49.8	47.58	54.13	52.97	50.28
G9606_6790	93550	ZFAND4	1.02	1.01	1.17	1.23	1.2	1.34
G9606_13724	974	CD79B	0	0	0	0	0	0
G9606_14679	27075	TSPAN13	33.97	33.45	33.9	38.38	36.04	40.33
G9606_15895	117532	TMC2	0	0	0	0	0.02	0
G9606_5159	11118	BTN3A2	5.05	5.47	5.27	4	4.82	3.8
G9606_3698	51692	CPSF3	99.05	87.55	96.86	92.59	85.36	96.82
G9606_18318	100188893	TOMM6	208.45	207.91	204.76	193.37	196.91	201.99
G9606_2041	55160	ARHGEF10L	3.29	3.54	3.01	2.91	2.88	2.48
G9606_1975	56952	PRTFDC1	12.6	12.19	12.86	14.68	12.69	14.19
G9606_334	84333	PCGF5	5.68	5.17	5.8	5.61	5.14	5.78
G9606_12813	4303	FOXO4	2.11	2.33	2.34	1.86	2.2	2.08
G9606_22284	79016	DDA1	12.71	12.72	14.1	13.47	13.79	12.29
G9606_14592	22925	PLA2R1	0.8	0.24	0.64	0.3	0.36	0.53
G9606_19802	1241	LTB4R	5.47	5.78	5.01	5.68	5.63	5.92
G9606_34735	94086	HSPB9	0.22	0	0	0.23	0	0.23
G9606_12583	64072	CDH23	0.11	0.04	0.18	0.06	0.1	0.12
G9606_610	10745	PHTF1	14.21	14.98	15.51	15.46	15.74	16.59
G9606_29851	1506	CTRL	3.37	4.5	3.79	5.49	4.69	4.89
G9606_31635	100130519	TMEM221	0.04	0	0	0.04	0	0.04
G9606_4211	55686	MREG	1.75	1.73	1.57	1.75	1.82	1.29
G9606_12557	643226	GRXCR2	0	0	0	0.04	0	0
G9606_10350	117145	THEM4	14.33	16.74	15.47	15.22	13.93	15.25
G9606_23995	221409	SPATS1	0	0	0	0	0	0
G9606_28417	143244	EIF5AL1	0.77	1.01	0.69	1	0.85	0.8
G9606_15375	6094	ROM1	0.98	0.75	1.53	1.91	1.07	1
G9606_2248	221692	PHACTR1	0.04	0.08	0.09	0.09	0.07	0.07
G9606_18630	27242	TNFRSF21	6.2	6.62	6.53	7.09	7.44	7.32
G9606_24433	286319	TUSC1	10.48	10.48	10.83	11.63	11.95	9.73
G9606_7304	100310812	SPDYE2B	0.93	0.89	1.11	1.01	1.27	1
G9606_32814	10952	SEC61B	297.01	279.7	291.93	294.34	265.31	297.28
G9606_3371	124152	IQCK	8.45	8.97	8.68	7.89	7.65	8.85
G9606_29404	440050	KRTAP5-7	0	0	0	0	0	0
G9606_6148	6139	RPL17	4377.1	3808.6	4002.13	3837.3	3887.85	3886.63
G9606_29675	353497	POLN	0.04	0.02	0.09	0.07	0.09	0.04
G9606_17430	7784	ZP3	19.77	17.57	16.75	18.23	18.15	17.57
G9606_21289	359845	RFLNB	1.71	2.07	1.8	1.98	2.35	2.11
G9606_8782	55454	CSGALNACT2	2.54	2.19	2.61	2.33	2.44	2.63
G9606_30161	353322	ANKRD37	3.04	2.08	1.62	3.85	3.08	2.53
G9606_34960	84735	CNDP1	0.02	0	0	0	0	0
G9606_18851	3490	IGFBP7	2.06	1.43	2.25	0.72	0.4	0.57
G9606_16280	255239	ANKK1	0	0	0	0	0	0
G9606_10821	284352	PPP1R37	9.89	11.03	10.5	11.77	11.91	10.94
G9606_375	22881	ANKRD6	0.62	0.41	0.68	0.73	0.72	0.92
G9606_21105	133957	CCDC127	2.01	1.81	1.75	1.85	1.99	2.03
G9606_2737	162962	ZNF836	0.43	0.46	0.66	0.35	0.29	0.44
G9606_3774	22838	RNF44	14.75	19.46	15.59	15.97	17.99	14.06
G9606_867	54847	SIDT1	0.06	0.03	0.01	0.02	0	0.04
G9606_1956	64900	LPIN3	2.49	2.8	2.84	2.69	3.37	2.94
G9606_5399	9218	VAPA	42.49	39.85	41.64	40.72	37.21	41.95
G9606_24321	57182	ANKRD50	3.1	3.15	2.97	3.21	2.83	3.26
G9606_7732	256364	EML3	21.72	24.91	22.15	27.2	27.44	25.38
G9606_19751	54557	SGTB	5.49	4.57	5.47	6.05	5.18	5.32
G9606_19815	94233	OPN4	0	0	0	0	0	0
G9606_32975	3803	KIR2DL2	0	0	0	0	0.05	0.05
G9606_25408	54814	QPCTL	17.59	21.32	19.87	20.66	17.47	18.45
G9606_3241	318	NUDT2	15.25	10.59	16.31	12.46	13.84	13.42
G9606_6437	5425	POLD2	191.95	211.81	187.76	210.33	200.08	181.82
G9606_4382	80127	BBOF1	2.18	1.39	1.84	1.91	2.11	1.58
G9606_1544	9815	GIT2	18.31	18.62	17.91	16.78	16.46	17.02
G9606_25435	613	BCR	7.01	8.05	7.65	10.85	10.95	9.86
G9606_18709	8797	TNFRSF10A	16.62	16.93	16.98	13.73	14.49	14.5
G9606_2347	9830	TRIM14	17.26	17.46	17.72	17.32	18.66	18.15
G9606_7634	755	CFAP410	3.44	3.72	2.95	3.64	3.74	3.09
G9606_14774	2844	GPR21	0.01	0	0.01	0	0	0
G9606_2661	201625	DNAH12	0.01	0	0	0.01	0	0
G9606_2972	5426	POLE	13.69	15.67	15.53	15.4	17.74	16.21
G9606_29574	113179	ADAT3	6.52	8.47	5.6	9.34	9.16	7.22
G9606_5438	6536	SLC6A9	7.8	10.49	9.6	8.14	9.64	7.53
G9606_13502	100996842	LOC100996842	4.51	5.83	5.61	6.6	5.4	5.91
G9606_12020	1282	COL4A1	22.64	21.86	22.23	19.79	20.03	19.9
G9606_6440	55709	KBTBD4	7.96	7.83	8.98	8.59	9.67	7.9
G9606_33917	107984751	LOC107984751	0.02	0.04	0.05	0.03	0.04	0.01
G9606_11598	10078	TSSC4	23.98	24.76	24.24	25.78	28.29	23.25
G9606_5550	6453	ITSN1	15.5	15.06	15.93	13.18	14.13	14.34
G9606_8721	113177	IZUMO4	0.09	0.27	0.1	0.1	0.28	0.13
G9606_10740	653269	POTEI	0	0	0	0	0	0
G9606_13308	107984126	LOC107984126	1.04	0.65	0.78	0.77	0.88	0.56
G9606_12506	51227	PIGP	26.4	24.74	24.32	21.53	20.75	21.59
G9606_14492	5552	SRGN	0.21	0.07	0	0.07	0	0.04
G9606_4637	149986	LSM14B	10.48	10.98	11.8	11.68	12.87	11.92
G9606_20648	51384	WNT16	0.07	0.02	0.05	0	0	0.07
G9606_34082	9992	KCNE2	0.7	0.59	0.72	0.47	0.36	0.48
G9606_25139	166785	MMAA	3.22	2.87	2.81	2.4	2.36	2.64
G9606_5878	9666	DZIP3	4.67	4.63	4.64	4.34	4.19	4.35
G9606_33393	142827	ACSM6	0	0	0.04	0	0	0
G9606_6492	9162	DGKI	0.49	0.5	0.57	0.44	0.51	0.64
G9606_931	5170	PDPK1	4.06	4.21	4.82	4.73	5.22	4.64
G9606_10222	1571	CYP2E1	0	0	0	0	0.05	0.05
G9606_14852	10133	OPTN	19.74	18.78	19.48	8.31	8.72	8.5
G9606_36029	64396	GMCL2	0.02	0	0	0.02	0	0
G9606_15268	51144	HSD17B12	19.1	17.43	19.45	16.49	16	18.46
G9606_6281	23552	CDK20	7.78	9.31	8.91	9.76	9.24	8.56
G9606_21486	8189	SYMPK	40	50.45	46.17	54.41	55.99	49.15
G9606_8536	4948	OCA2	0.08	0.05	0	0	0	0
G9606_2751	81671	VMP1	38.19	35.58	39.26	36.48	37.49	41.06
G9606_6764	58499	ZNF462	1.97	2.13	2.28	1.61	1.71	1.82
G9606_16200	57481	KIAA1210	0	0	0.01	0	0	0
G9606_18868	79071	ELOVL6	12.93	12.82	13.03	11.23	10.82	12.46
G9606_7286	7093	TLL2	1.89	1.74	1.76	2.86	3.05	2.94
G9606_13063	57559	STAMBPL1	5.94	7.46	5.79	4.56	5.31	5.69
G9606_5618	3566	IL4R	10.08	10.29	9.91	9.11	11.19	9.84
G9606_2143	22862	FNDC3A	6.46	6.41	6.79	5.69	5.99	6.17
G9606_17089	11034	DSTN	106.96	97.9	109.5	103.86	97.14	112.51
G9606_11634	51070	NOSIP	134.85	141.12	124.49	141.96	133.72	124.48
G9606_22045	606495	CYB5RL	5.39	6.34	7.12	6.73	5.57	6.19
G9606_4551	127833	SYT2	0.05	0.02	0	0.05	0	0.01
G9606_12331	112398	EGLN2	27.46	31.92	27.46	32.51	31.07	29.18
G9606_25725	3956	LGALS1	18.46	19.71	17.84	6.68	5.53	7.74
G9606_11864	6580	SLC22A1	0.15	0.35	0.13	0.16	0.46	0.3
G9606_23391	55970	GNG12	55.95	53.52	54.02	49.18	46.48	49.78
G9606_7735	7019	TFAM	62.49	55.86	55.47	60.7	54.3	60.33
G9606_18811	389336	C5orf46	0	0	0	0	0	0
G9606_1926	10505	SEMA4F	3.58	3.66	3.71	3.92	4.59	4.02
G9606_8796	10137	RBM12	14.59	13.08	13.75	15.05	13.95	15.73
G9606_17059	5511	PPP1R8	40.68	37.59	39.18	38.54	38.46	41.73
G9606_23177	7791	ZYX	43.35	63.28	54	65.47	63.59	58.58
G9606_22973	7056	THBD	0.84	0.97	0.77	3.49	3.66	3.56
G9606_5759	285521	COX18	5.56	4.83	4.97	4.43	3.93	4.19
G9606_24104	399665	FAM102A	6.64	8.75	8.04	7.45	8.52	7.01
G9606_9104	57020	VPS35L	3.68	4.27	3.6	3.65	3.56	3.6
G9606_22646	23384	SPECC1L	12.36	13.07	12.47	13.15	13.12	12.34
G9606_6797	51100	SH3GLB1	14.34	13.09	16.41	14.54	13.58	15.21
G9606_14818	3749	KCNC4	0.08	0.15	0.06	0.16	0.11	0.11
G9606_14911	4336	MOBP	0	0.02	0	0	0.02	0.02
G9606_20850	116211	TM4SF19	14.47	15.01	13.29	11.03	9.99	11.92
G9606_15178	54512	EXOSC4	71.04	82.02	74.62	74.77	75.16	69.98
G9606_15089	84108	PCGF6	17.09	14.43	17.12	15.64	14.95	15.46
G9606_15597	102724951	LOC102724951	2.34	1.72	0.65	0.62	0.87	2.65
G9606_14538	57630	SH3RF1	4.55	4.52	4.73	4.71	4.28	4.36
G9606_8502	51330	TNFRSF12A	157.81	178.27	169.39	187.64	173.42	165.88
G9606_25644	105376230	TEX53	0	0	0	0	0	0
G9606_17116	26277	TINF2	8.51	8.03	8.32	7.7	8.03	8.37
G9606_5924	3339	HSPG2	20.33	29.64	26.78	27.03	33.79	25.22
G9606_7219	89870	TRIM15	0	0	0	0	0	0
G9606_29447	283248	RCOR2	3.84	4.19	3.52	5.78	5.02	4.18
G9606_8678	9534	ZNF254	4.1	3.03	2.71	4.31	4.05	3.9
G9606_15785	2987	GUK1	123.85	124.66	120.65	127.78	131.76	112.99
G9606_17161	4359	MPZ	0.22	0.15	0.08	0.07	0.08	0.04
G9606_6163	2242	FES	0.12	0.09	0	0.12	0.09	0.09
G9606_844	112574	SNX18	5.44	5.8	5.8	6.25	6.56	5.9
G9606_8390	9905	SGSM2	22.74	25.26	24	25.87	28.51	25.87
G9606_10095	23363	OBSL1	3.67	4.34	3.79	6.99	7.21	6.49
G9606_12709	58498	MYL7	0	0	0	0.56	0.19	0
G9606_29932	11140	CDC37	338.01	351.57	356.37	341.67	359.53	328.56
G9606_9670	147409	DSG4	0	0	0	0	0	0
G9606_796	6872	TAF1	2.93	2.55	2.71	2.32	2.68	2.69
G9606_31568	5697	PYY	0.08	0	0	0	0.08	0
G9606_9969	63035	BCORL1	1.16	1.56	1.49	1.48	1.48	1.48
G9606_15336	1306	COL15A1	0.01	0.01	0.01	0.01	0	0.01
G9606_5511	79665	DHX40	30.43	27.93	30.02	26.66	27.35	29.33
G9606_7002	60676	PAPPA2	0.05	0.07	0.06	0.05	0.02	0.07
G9606_7185	26122	EPC2	2.8	2.11	2.42	2.3	1.96	2.48
G9606_6823	29916	SNX11	6.96	6.62	6.48	6.89	6.18	7.65
G9606_19094	84061	MAGT1	10.45	8.69	9.01	8.93	9.96	8.74
G9606_16554	51027	BOLA1	18.1	19.11	19.6	19.12	18.13	14.73
G9606_4472	6279	S100A8	0	0	0	0	0	0
G9606_35779	2791	GNG11	4.2	3.81	4.23	3.31	3.12	3.88
G9606_12352	90102	PHLDB2	2.49	2.18	2.42	2.09	2	1.79
G9606_27374	149095	DCST1	0.16	0.26	0.23	0.26	0.36	0.23
G9606_17296	10307	APBB3	6.23	7.18	6.46	8.58	7.76	8.23
G9606_11144	221443	OARD1	13.18	13.16	12.83	10.74	13.51	15.32
G9606_4884	83643	CCDC3	2.72	2.9	2.33	5.49	5.2	5.14
G9606_17666	10867	TSPAN9	3.34	3.79	3.68	3.59	3.7	3.42
G9606_5668	140803	TRPM6	0.04	0.02	0.04	0.05	0.02	0.02
G9606_7131	30835	CD209	0.07	0.12	0.03	0.02	0.05	0.02
G9606_14768	125893	ZNF816	1.6	1.75	2.13	1.94	2.03	1.5
G9606_23656	51122	COMMD2	13.74	12.52	13.46	13.3	11.61	14.35
G9606_993	55616	ASAP3	5.56	5.59	5.87	6.62	7.76	6.43
G9606_2904	91860	CALML4	5.96	4.52	5.86	5.09	4.68	5.03
G9606_6594	55959	SULF2	0	0.02	0	0.03	0.05	0
G9606_1742	29957	SLC25A24	22.54	23.02	25.73	22.86	21.42	24.28
G9606_31033	10607	TBL3	18.14	20.81	18.2	20.61	20.5	18.07
G9606_21051	9652	TTC37	17.18	16.26	16.67	16.63	15.99	17.85
G9606_14384	26035	GLCE	4.14	4.41	4.95	3.98	3.88	4.5
G9606_10916	952	CD38	0.01	0.02	0	0.05	0.01	0.01
G9606_23910	10652	YKT6	46.17	45.86	43.23	48.98	50.67	46
G9606_26289	84962	AJUBA	24.04	24.48	24.18	22.16	24.16	22.73
G9606_16360	6469	SHH	0	0.01	0	0	0	0
G9606_13276	4731	NDUFV3	15.92	14.98	14.87	12.23	13.82	12.88
G9606_9159	64600	PLA2G2F	0	0	0	0	0	0
G9606_4579	6480	ST6GAL1	22.41	22.76	23.63	22.05	22.66	22.84
G9606_24782	6574	SLC20A1	65.31	65.52	62.07	71.32	70.05	71.92
G9606_24235	7447	VSNL1	0.05	0.05	0.05	0.06	0	0.05
G9606_9687	55656	INTS8	22.55	19.47	22.43	21.24	20.31	22.42
G9606_1486	22797	TFEC	0	0	0	0	0	0
G9606_25172	440163	RNASE13	0	0.05	0	0	0.09	0
G9606_967	79026	AHNAK	16.43	16.48	17.08	21.76	20.42	18.92
G9606_1408	51256	TBC1D7	15.05	15.02	14.81	15.68	12.07	15.09
G9606_5315	140738	TMEM37	0.98	1.6	1.13	1.11	1.96	1.45
G9606_13658	493856	CISD2	8.49	8.22	8.41	7.44	7.56	8.46
G9606_23993	84327	ZBED3	4.58	4.87	4.99	4.31	4.55	4.68
G9606_15645	8621	CDK13	6.04	6.17	6.46	6.26	6.47	6.46
G9606_335	55154	MSTO1	33.24	35.84	33.73	36.55	36.86	35.79
G9606_2122	388799	FAM209B	1.18	0.59	0.75	0.07	0.34	0.6
G9606_16432	63874	ABHD4	9.69	9.17	9.73	12.31	11.48	11.05
G9606_28966	57552	NCEH1	4.94	4.67	5.28	4.2	3.63	3.92
G9606_8601	23604	DAPK2	0.34	0.14	0.09	0.16	0.17	0.32
G9606_22783	85474	LBX2	0.44	0.64	0.6	0.43	0.38	0.35
G9606_16696	6839	SUV39H1	14.49	16.16	14.35	16.53	17.69	15.53
G9606_30970	126731	CCSAP	2.84	2.5	2.79	2.76	3.11	3.08
G9606_24515	8637	EIF4EBP3	182.26	186.62	166.83	173.43	181.49	165.28
G9606_31460	51010	EXOSC3	35.37	31.19	32.67	32.39	33.79	31.41
G9606_5050	284525	SLC9C2	0	0	0	0	0.03	0
G9606_12151	282617	IFNL3	0	0.53	0.35	0.14	0	0.18
G9606_8944	11325	DDX42	42.23	41.49	41.76	41.07	43.3	42.23
G9606_18109	27250	PDCD4	21.46	19.97	20.16	21.34	21.52	24.59
G9606_4088	201626	PDE12	7.91	7.03	8.12	8.09	7.71	7.86
G9606_30154	53343	NUDT9	9.33	8.87	9.95	9.23	9.6	11.04
G9606_12849	196051	PLPP4	0	0.01	0	0.06	0	0
G9606_13540	9782	MATR3	117.06	110.67	115.5	114.41	108.66	122.94
G9606_17550	10363	HMG20A	16	16.22	17.17	15.01	15.59	15.62
G9606_1577	83447	SLC25A31	0	0	0	0	0	0
G9606_15118	55142	HAUS2	18.9	15.56	15.4	20.37	19.25	17.48
G9606_23186	404672	GTF2H5	4.04	3.37	3.79	3.65	3.53	3.7
G9606_10818	57713	SFMBT2	0	0.01	0	0	0	0
G9606_13969	23423	TMED3	73.03	73	70.84	76.67	70.51	73.34
G9606_5164	54820	NDE1	6.3	6.29	6.51	8.57	7.91	7.44
G9606_7557	388650	DIPK1A	20.75	22.76	20.32	19.3	19.28	23.2
G9606_14895	11099	PTPN21	2.85	2.82	3.24	3.03	2.85	2.62
G9606_13597	5275	SERPINB13	0.02	0	0	0	0	0
G9606_4101	23439	ATP1B4	0.01	0	0	0	0	0
G9606_869	646643	SBK2	0	0.03	0.03	0	0	0
G9606_9684	6404	SELPLG	0.14	0.27	0.25	0.19	0.45	0.2
G9606_26531	56848	SPHK2	6.25	6.54	6.12	7.05	7.68	6.14
G9606_21115	100287513	USP17L22	0	0	0	0	0	0
G9606_14719	54732	TMED9	57.45	59.4	58.96	56.34	56.27	53.8
G9606_19806	23024	PDZRN3	0	0	0	0.02	0	0
G9606_2989	143888	POGLUT3	6.48	7.47	7.38	7.33	6.64	7.31
G9606_16448	395	ARHGAP6	1.5	1.5	1.86	1.68	1.46	1.57
G9606_24181	8345	H2BC9	0.32	1.62	1.3	1	2.35	1.33
G9606_12401	285755	PPIL6	4.39	3.69	3.32	2.79	3.43	3.77
G9606_3974	27332	ZNF638	10.29	10.05	11.15	10.82	10.52	11.15
G9606_13303	57804	POLD4	5.84	6.24	4.95	5.12	5.43	5.56
G9606_8412	84326	METTL26	139.64	155.47	130.52	156.08	151.94	131.29
G9606_29611	84953	MICALCL	2.19	2.13	2.31	1.58	1.59	1.86
G9606_10136	79871	RPAP2	15.67	15.08	13.44	14.94	14.36	17.19
G9606_17171	57153	SLC44A2	5.58	6.21	5.68	6.69	7.08	5.75
G9606_3405	55102	ATG2B	3.17	3.17	3.17	2.99	2.83	3.13
G9606_8842	10739	RFPL2	0	0	0.04	0	0	0
G9606_20792	2814	GP5	0	0.02	0.02	0.04	0.02	0
G9606_1961	58504	ARHGAP22	10.59	11.12	9.88	13.06	11.52	11.39
G9606_4603	83596	BCL2L12	36.19	37.11	36.31	33.34	37.93	32.63
G9606_3119	114548	NLRP3	0.02	0.02	0	0	0.02	0
G9606_4774	79877	DCAKD	6.43	6.06	5.85	8.98	6.14	6.61
G9606_33625	1362	CPD	12.08	10.45	11.38	10.03	10.29	11.49
G9606_14972	142	PARP1	119.66	118.72	118.96	121.57	124.42	120.76
G9606_6303	120103	SLC36A4	6.42	5.25	6.33	5.74	6.1	6.14
G9606_26385	22943	DKK1	0.25	0.49	0.21	0.16	0.17	0.25
G9606_19863	100131017	ZNF316	7.93	9.45	8.64	8.99	10.2	8.78
G9606_2722	653145	ANXA8	0.1	0.08	0.19	0	0.08	0.15
G9606_35495	9724	UTP14C	0.32	0.74	0.45	0	0	0
G9606_11258	139324	HDX	1.01	1.11	1.08	1.14	0.79	1.01
G9606_24626	533	ATP6V0B	221.38	221.45	214.41	240.39	227.45	219.28
G9606_5146	57596	BEGAIN	0.51	0.68	0.35	0.5	0.47	0.32
G9606_21923	84992	PIGY	16.73	26.42	22.71	22.12	19.8	18.53
G9606_7942	5134	PDCD2	144.7	144.73	144.8	149.25	147.52	156.23
G9606_1301	3752	KCND3	0.02	0.04	0.03	0.06	0.08	0.04
G9606_23426	375484	SIMC1	0.04	0	0	0.04	0	0
G9606_27912	388969	C2orf68	17.06	14.79	17.22	14.22	14.86	14.69
G9606_8342	5630	PRPH	0.04	0	0.04	0.04	0.08	0.08
G9606_17527	126433	FBXO27	1.88	2.47	2.39	1.81	2.25	2.11
G9606_21855	3718	JAK3	0.05	0.07	0.05	0.05	0.1	0.05
G9606_20382	727684	C1orf195	0.11	0.06	0.34	0	0	0
G9606_25714	51092	SIDT2	3.32	4.26	3.72	3.75	3.98	3.85
G9606_33819	7923	HSD17B8	32.73	32.7	29.56	28.09	29.24	27.48
G9606_21852	407	ARR3	0	0	0	0	0	0.07
G9606_3667	80020	FOXRED2	14.55	16.82	15.53	17.74	17.74	16.3
G9606_31715	286753	TRARG1	0	0.02	0	0	0.02	0
G9606_16106	55299	BRIX1	115.12	103.56	108.52	97.82	93.31	108.16
G9606_12970	896	CCND3	34.93	35.97	37.64	42.4	39.18	34.71
G9606_25773	100528017	SAA2-SAA4	0	0	0.28	0	0	0
G9606_17249	166336	PRICKLE2	0.76	0.83	0.85	1.01	0.81	0.9
G9606_20290	6390	SDHB	248.59	237.25	236.66	255.07	241.36	246.85
G9606_25102	9479	MAPK8IP1	6.55	8.66	7.12	12.69	12.17	11.25
G9606_8795	27127	SMC1B	0	0	0	0	0	0
G9606_578	114769	CARD16	0.14	0	0	0.13	0	0
G9606_5379	2100	ESR2	0.5	0.34	0.65	0.23	0.32	0.22
G9606_32944	4175	MCM6	24.93	23.45	24.96	23.78	23.98	24.92
G9606_25194	100507055	LRCOL1	0	0	0	0	0	0
G9606_14024	54550	NECAB2	0.1	0.05	0.1	0.13	0.25	0.1
G9606_4818	9	NAT1	4.04	3.51	4.39	3.96	4.38	4.07
G9606_26974	7691	ZNF132	0.94	1.1	0.76	1.12	1.15	1.29
G9606_19310	9969	MED13	4.09	3.59	4.24	4.02	3.78	4.17
G9606_33601	10882	C1QL1	0.9	1.2	0.92	3.5	2.98	1.69
G9606_13066	100129307	LOC100129307	0.05	0.05	0	0	0	0
G9606_1103	831	CAST	62.64	59.71	60.34	57.84	59.89	62.95
G9606_11238	353116	RILPL1	15.76	19.51	14.7	15.93	15.01	15.91
G9606_16276	26047	CNTNAP2	0	0	0.01	0	0	0
G9606_3660	57716	PRX	0.87	0.88	0.61	0.82	0.82	0.58
G9606_18138	102723553	SMIM11B	21.8	23.4	10.8	19.19	4.34	15.85
G9606_15632	2966	GTF2H2	102.71	94.83	92.63	93.24	93.27	95.31
G9606_24872	92737	DNER	0	0	0	0	0	0
G9606_309	10631	POSTN	0	0	0.03	0	0	0
G9606_13470	101059915	LOC101059915	0	0	0	0	0	0
G9606_24531	100507588	TGFBR3L	0.03	0.13	0.04	0.09	0	0.07
G9606_19308	23066	CAND2	0.32	0.32	0.39	0.44	0.46	0.47
G9606_1436	64718	UNKL	5.17	6.48	5.97	6.15	7.09	6.25
G9606_11777	441273	SPDYE2	0.35	0.32	0.31	0.38	0.33	0.41
G9606_956	2289	FKBP5	39.35	38.51	39.52	37.28	37.72	42.12
G9606_16275	5591	PRKDC	32.73	32.02	32.74	32.53	31.89	32.51
G9606_15324	5211	PFKL	31.5	32.5	31.42	29.51	29.82	26.86
G9606_18464	9217	VAPB	6.97	6.91	6.97	6.78	7.08	6.93
G9606_16497	80851	SH3BP5L	12	11.58	11.01	11.7	13.22	12.19
G9606_1769	119385	AGAP11	0.31	0.37	0.29	0.13	0.29	0.18
G9606_68947	115253422	DUS4L-BCAP29	0.73	0.94	0.87	0.67	0.66	0.83
G9606_17063	30968	STOML2	268.48	270.47	265.97	275.9	269.46	253.51
G9606_1897	9113	LATS1	4.89	4.51	5.08	4.79	4.59	4.89
G9606_31159	4236	MFAP1	31.15	27.01	30	28.28	27.27	30.01
G9606_30937	9789	SPCS2	44.07	38.89	40.74	40.84	38.9	42.17
G9606_3185	23077	MYCBP2	2.9	2.78	2.82	2.55	2.63	2.81
G9606_29183	4325	MMP16	1.31	1.2	1.17	1.13	1.07	1.41
G9606_11499	339834	IHO1	0	0.03	0	0	0	0.03
G9606_5673	1349	COX7B	50.52	43.17	48.61	42.47	37.63	44.63
G9606_497	7204	TRIO	7.99	8.17	8.24	8.39	9.07	8.22
G9606_15129	353376	TICAM2	0.47	0.36	0.47	0.38	0.51	0.19
G9606_19006	92129	RIPPLY1	0	0.08	0	0	0	0
G9606_2542	5592	PRKG1	0.75	0.91	0.71	0.52	0.7	0.73
G9606_3950	55631	LRRC40	24.2	22.15	23.94	22.53	21.98	25.39
G9606_26171	139886	SPIN4	1.61	1.38	1.51	1.4	1.53	1.46
G9606_746	79906	MORN1	2.53	2.96	3.01	3.26	3.82	2.58
G9606_2196	149998	LIPI	0	0	0.06	0	0	0
G9606_15329	1474	CST6	1.16	0.98	2.16	0.99	0.6	1.2
G9606_6320	391104	VHLL	0	0	0	0	0	0
G9606_17353	54606	DDX56	65.07	65.42	61.14	68.67	64.92	61.55
G9606_6081	23037	PDZD2	0.25	0.18	0.24	0.16	0.12	0.18
G9606_24046	60673	ATG101	50.11	47.39	47.91	48.63	50.11	45.61
G9606_19685	10916	MAGED2	35.02	35.17	34.5	36.77	34.58	36.26
G9606_2354	55255	WDR41	11.2	12.21	12.54	12.92	11.55	12.26
G9606_3713	79651	RHBDF2	19.95	25.63	21.72	19.75	20.6	17.81
G9606_7935	64419	MTMR14	13.66	13.38	12.74	14.11	15.23	13.69
G9606_15012	4176	MCM7	201.82	205.64	199.23	226.58	228.53	208.11
G9606_526	72	ACTG2	0.06	0	0.06	0.11	0.1	0.06
G9606_33859	4856	CCN3	8.48	8.82	10.22	12.67	12.11	11.22
G9606_5978	163933	FAM43B	0.49	0.69	0.5	1.44	1.57	1.42
G9606_22414	107985381	LOC107985381	0.06	0.19	0.2	0.45	0.13	0.46
G9606_22592	105376678	LOC105376678	0	0.09	0.09	0	0.09	0
G9606_28086	25853	DCAF12	28.32	25.94	27.27	27.85	26.41	26.47
G9606_6869	152330	CNTN4	0.01	0	0	0	0	0
G9606_19465	64221	ROBO3	0.77	0.44	1.13	0.68	0.79	0.57
G9606_11297	119392	SFR1	5.58	4.22	5.99	5.68	4.02	5.25
G9606_23659	645426	TMEM191C	0	0.17	0.12	0	0	0
G9606_30396	26024	PTCD1	11.25	12.73	11.66	12.93	13.48	12.57
G9606_5137	22914	KLRK1	0	0	0	0	0	0
G9606_14060	8775	NAPA	47.72	51.39	50.35	49.16	50.39	46.16
G9606_31574	1393	CRHBP	0.32	0.18	0.09	0	0.19	0.19
G9606_26501	9367	RAB9A	31.62	29.31	30.55	28.29	27.68	29.23
G9606_26695	57633	LRRN1	0	0	0	0	0	0
G9606_8938	9145	SYNGR1	21.33	28.14	24.32	30.18	28.97	28.96
G9606_10163	80114	BICC1	5.87	5.87	6.08	4.91	4.6	4.67
G9606_20754	196335	OR56B4	0	0	0	0	0	0
G9606_23462	441308	OR4F21	0	0	0	0	0.01	0
G9606_23748	6160	RPL31	679.49	602.55	633.51	549.35	587.29	593.3
G9606_31304	7005	TEAD3	16.15	17.71	17	18.33	18.7	17.01
G9606_17874	25911	DPCD	52.09	51.88	46.69	50.39	54.81	48.94
G9606_16569	2219	FCN1	0	0	0	0	0	0
G9606_17133	80155	NAA15	31.57	28.75	31.25	29.86	28.91	31.07
G9606_32990	7608	ZNF56	0.12	0.12	0.12	0.04	0.21	0.29
G9606_18267	158800	RHOXF1	0.13	0.26	0	0.13	0.14	0
G9606_19286	9889	ZBED4	9.93	10.5	11.13	11.04	11.61	10.77
G9606_20708	80308	FLAD1	46.67	46.73	43.61	46.97	46.35	42.69
G9606_22638	386617	KCTD8	1.03	0.89	1.38	2.5	1.96	2.3
G9606_8808	55164	SHQ1	18.36	17.43	17.98	20.26	19.07	19.06
G9606_11313	130557	ZNF513	8.88	8.49	8.16	7.63	9.04	7.15
G9606_18975	10233	LRRC23	4.99	4.65	4.76	4.75	4.37	3.95
G9606_16158	28952	CCDC22	9.76	11.03	9.11	11.28	11.58	9.76
G9606_30021	79711	IPO4	115.72	138.15	132.8	141.52	139.99	126.51
G9606_24044	126868	MAB21L3	0.2	0.11	0.22	0.15	0.09	0.15
G9606_10116	255252	LRRC57	6.7	5.16	4.8	6.39	6.61	6.95
G9606_6926	5524	PTPA	48.75	53.99	52.05	55.9	56.66	55.32
G9606_1060	5108	PCM1	12.48	12.33	12.54	12.05	11.52	12.69
G9606_5819	9679	FAM53B	12.09	14.14	12.7	14.75	15.91	14.02
G9606_32217	5358	PLS3	57.38	51.08	53.85	49.66	50.75	53.68
G9606_6349	6097	RORC	0.02	0.05	0	0.02	0	0
G9606_906	27252	KLHL20	4.09	3.8	3.93	3.61	3.96	3.82
G9606_26718	53822	FXYD7	0	0.14	0.29	0	0	0.15
G9606_31469	55015	PRPF39	12.21	10.3	11.35	10.63	10.21	11.49
G9606_21048	581	BAX	97.33	98.3	101.18	98.55	94.81	83.77
G9606_1617	54507	ADAMTSL4	8.85	9.71	9.1	12.87	13.42	11.67
G9606_19821	254225	RNF169	2.05	2.14	2.21	2.29	2.39	2.51
G9606_19610	963	CD53	0	0	0	0	0	0
G9606_9132	10130	PDIA6	312.84	281.93	298.71	265.36	269.5	276.66
G9606_3011	474343	SPIN2B	6.97	5.46	5.79	6.75	6.62	6.77
G9606_19999	333932	H3C15	0.25	0.25	0.25	0.77	0.26	0.78
G9606_32735	101059953	NPIPA8	3.11	3.2	2.68	2.68	4.02	4.09
G9606_30861	57192	MCOLN1	18.68	21.05	21.44	21.27	23.42	20.16
G9606_6116	94097	SFXN5	1.18	1.4	1.47	1.86	2.15	1.79
G9606_2421	27156	RSPH14	0	0.07	0	0.22	0	0
G9606_22	5214	PFKP	115.97	131.86	122.55	148.3	145.59	135.03
G9606_1211	57569	ARHGAP20	0.05	0.01	0.08	0.04	0.09	0.06
G9606_29712	7572	ZNF24	12.75	11.99	12.98	12.16	12.04	13.18
G9606_21122	84446	BRSK1	0.73	1.41	1.2	1.37	1.82	1.36
G9606_7214	100287171	WASHC1	88.04	91.78	83.53	90.43	92.51	80.3
G9606_31681	220323	OAF	53	58.59	55.2	57.25	51.13	46.55
G9606_6169	25875	LETMD1	29.61	27.84	28.53	29.74	29.31	28.45
G9606_5221	9673	SLC25A44	10.18	11.09	11.1	11.83	11.97	11
G9606_14899	256227	STEAP1B	12.04	12.93	12.33	11.31	11.11	11.5
G9606_18885	277	AMY1B	0	0	0	0	0	0.04
G9606_7649	130106	CIB4	0	0	0	0	0.05	0.05
G9606_2222	64577	ALDH8A1	0.03	0.12	0.03	0.09	0.24	0.15
G9606_14835	388336	SHISA6	0	0	0	0	0	0
G9606_26575	64838	FNDC4	0.19	0.28	0.32	0.37	0.19	0.05
G9606_10588	389799	CFAP77	0.13	0	0	0	0	0.12
G9606_7926	8193	DPF1	2.8	4.06	3.25	2.81	3.5	3.18
G9606_28723	64409	GALNT17	0	0	0	0	0	0
G9606_18368	6618	SNAPC2	5.23	6.1	5.64	6.69	6.24	5.76
G9606_7691	7581	ZNF33A	7.42	7.27	7.99	7.15	7.41	7.17
G9606_9468	2011	MARK2	13.04	15.55	14.14	15.62	17.06	15.58
G9606_30728	8161	COIL	23.73	23.01	23.28	21.78	21.73	24.05
G9606_19001	5283	PIGH	13.19	12.44	12.28	13.55	13.58	13.14
G9606_14966	91442	FAAP24	2.72	3.48	3.2	2.9	3.12	3.34
G9606_23166	5631	PRPS1	83.31	78.08	77.82	85.29	88.56	92.31
G9606_27641	493753	COA5	10.16	7.77	9.45	7.83	8.81	8.95
G9606_1624	151011	SEPTIN10	21.94	20.45	22.09	21.21	20.19	21.06
G9606_8226	64757	MTARC1	32.05	32.92	33.6	38.54	39.49	38.37
G9606_14611	7639	ZNF85	3.86	2.94	3.13	3.06	3.55	3.91
G9606_28054	125228	FAM210A	9.44	9.05	9.36	9.11	9.33	9.84
G9606_10415	5836	PYGL	20.19	20.12	20.8	19.11	19.23	20.22
G9606_24907	8614	STC2	9.85	9.28	10.1	8.49	8.81	8.48
G9606_7177	23139	MAST2	26.51	31.76	30.14	33.68	34.66	33.92
G9606_24157	1464	CSPG4	10.73	13.11	12.02	14.6	15.79	13.69
G9606_22325	2201	FBN2	13.14	13.61	12.52	11.99	10.96	11.49
G9606_19218	84331	MCRIP2	42.63	46.47	41.73	42.75	47.51	39.66
G9606_3551	11061	CNMD	0	0	0	0.06	0	0
G9606_3752	26002	MOXD1	5.02	4.68	4.53	3.64	3.47	3.69
G9606_18042	63935	PCIF1	15.21	17.51	16.46	19.49	18.18	16.78
G9606_4043	1534	CYB561	12.62	12.54	13.35	16.07	14.46	15.1
G9606_35595	223082	ZNRF2	6.62	6.59	5.94	6.88	5.72	6.67
G9606_26930	26249	KLHL3	0.64	0.59	0.65	0.62	0.58	0.59
[truncated: 15,163 more rows]
